# Supplementary material for: 1-Ethyl-6-fluoro-7-(4-methyl­piperazin-4-ium-1-yl)-4-oxo-1,4-dihydroquinoline-3-carboxylate hexa­hydrate
Source: Acta Crystallogr Sect E Struct Rep Online. 2008 Jan 16;64(Pt 2):o441. doi: 10.1107/S1600536808000421 (PMC2960169; doi:10.1107/S1600536808000421)
Supplement: Supplementary file 1 [file e-64-0o441-sup1.cif]

##############################################################################
###                                                                        ###
###        Electronic paper (Acta Crystallographica Section E)             ###
###                                                                        ###
##############################################################################
#                                                                            #
# This CIF contains the data in a paper accepted for publication in Acta     #
# Crystallographica Section E. It conforms to the requirements of Notes      #
# for Authors for Section E, and has been peer reviewed under the auspices   #
# of the IUCr Commission on Journals.                                        #
#                                                                            #
# Full details of the Crystallographic Information File format               #
# are given in the paper "The Crystallographic Information File (CIF):       #
# a New Standard Archive File for Crystallography" by S. R. Hall, F. H.      #
# Allen and I. D. Brown [Acta Cryst. (1991), A47, 655-685].                  #
#                                                                            #
# The current version of the core CIF dictionary is obtainable from          #
# ftp://ftp.iucr.org/pub/cif_core.dic. The current version number is 2.1.    #
#                                                                            #
# Software is freely available for graphical display of the structure(s) in  #
# this CIF.  For information consult the CIF home page http://www.iucr.org/  #
# cif/home.html                                                              #
#                                                                            #
##############################################################################
                                             
data_I
_audit_creation_method     SHELXL-97
_chemical_name_systematic
;
1-Ethyl-6-fluoro-7-(4-methylpiperazin-4-ium-1-yl)-4-oxo-1,4-dihydroquinoline-
3-carboxylate hexahydrate
;
_chemical_name_common     ?
_chemical_formula_moiety     'C17 H20 F N3 O3, 6H2 O'
_chemical_formula_sum     'C17 H32 F N3 O9'
_chemical_formula_weight     441.46
_chemical_melting_point     ?
_symmetry_cell_setting     'monoclinic'
_symmetry_space_group_name_H-M     'P 21/n'
_symmetry_space_group_name_Hall     '-P 2yn'
loop_
    _symmetry_equiv_pos_as_xyz
    'x, y, z'
    '-x+1/2, y+1/2, -z+1/2'
    '-x, -y, -z'
    'x-1/2, -y-1/2, z-1/2'
_cell_length_a     8.0925(15)
_cell_length_b     24.075(5)
_cell_length_c     10.8006(19)
_cell_angle_alpha     90.00
_cell_angle_beta     92.064(3)
_cell_angle_gamma     90.00
_cell_volume     2102.9(7)
_cell_formula_units_Z     4
_cell_measurement_reflns_used     10069
_cell_measurement_theta_min     2.07
_cell_measurement_theta_max     25.10
_cell_measurement_temperature     296(2)
_exptl_crystal_description     prism
_exptl_crystal_colour     colorless
_exptl_crystal_size_max     0.34
_exptl_crystal_size_mid     0.26
_exptl_crystal_size_min     0.18
_exptl_crystal_density_diffrn     1.394
_exptl_crystal_density_meas     ?
_exptl_crystal_density_method     'not measured'
_exptl_crystal_F_000     944
_exptl_absorpt_coefficient_mu     0.118
_exptl_absorpt_correction_type     multi-scan
_exptl_absorpt_process_details     '(SADABS; Bruker, 1998)'
_exptl_absorpt_correction_T_min     0.9601
_exptl_absorpt_correction_T_max     0.9781
_exptl_special_details
;
;
_diffrn_ambient_temperature     295(2)
_diffrn_radiation_type     MoK\a
_diffrn_radiation_wavelength     0.71073
_diffrn_radiation_source     'fine-focus sealed tube'
_diffrn_radiation_monochromator     graphite
_diffrn_measurement_device_type     'Bruker SMART CCD'
_diffrn_measurement_method     \w
_diffrn_detector_area_resol_mean     ?
_diffrn_reflns_number     10920
_diffrn_reflns_av_R_equivalents     0.0512
_diffrn_reflns_av_sigmaI/netI     0.0639
_diffrn_reflns_theta_min     2.07
_diffrn_reflns_theta_max     25.10
_diffrn_reflns_theta_full     25.10
_diffrn_measured_fraction_theta_max     0.998
_diffrn_measured_fraction_theta_full     0.998
_diffrn_reflns_limit_h_min     -9
_diffrn_reflns_limit_h_max     9
_diffrn_reflns_limit_k_min     -25
_diffrn_reflns_limit_k_max     28
_diffrn_reflns_limit_l_min     -8
_diffrn_reflns_limit_l_max     12
_diffrn_standards_number     ?
_diffrn_standards_interval_count     ?
_diffrn_standards_interval_time     ?
_diffrn_standards_decay_%     ?
_refine_special_details
;
;
_reflns_number_total     3743
_reflns_number_gt     2239
_reflns_threshold_expression     I>2\s(I)
_refine_ls_structure_factor_coef     Fsqd
_refine_ls_matrix_type     full
_refine_ls_R_factor_all     0.0952
_refine_ls_R_factor_gt     0.0484
_refine_ls_wR_factor_gt     0.1098
_refine_ls_wR_factor_ref     0.1336
_refine_ls_goodness_of_fit_ref     1.020
_refine_ls_restrained_S_all     1.018
_refine_ls_number_reflns     3743
_refine_ls_number_parameters     312
_refine_ls_number_restraints     19
_refine_ls_hydrogen_treatment     mixed
_refine_ls_weighting_scheme     calc
_refine_ls_weighting_details
         'calc w=1/[\s^2^(Fo^2^)+(0.0593P)^2^+0.0315P] where P=(Fo^2^+2Fc^2^)/3'
_atom_sites_solution_hydrogens     geom
_atom_sites_solution_primary     direct
_atom_sites_solution_secondary     difmap
_refine_ls_shift/su_max     0.000
_refine_ls_shift/su_mean     0.000
_refine_diff_density_max     0.218
_refine_diff_density_min     -0.203
_refine_ls_extinction_method     none
_refine_ls_extinction_coef     ?
loop_
    _atom_type_symbol
    _atom_type_description
    _atom_type_scat_dispersion_real
    _atom_type_scat_dispersion_imag
    _atom_type_scat_source
    'C' 'C' 0.0033 0.0016
                         'International Tables Vol C Tables 4.2.6.8 and 6.1.1.4'
    'H' 'H' 0.0000 0.0000
                         'International Tables Vol C Tables 4.2.6.8 and 6.1.1.4'
    'N' 'N' 0.0061 0.0033
                         'International Tables Vol C Tables 4.2.6.8 and 6.1.1.4'
    'O' 'O' 0.0106 0.0060
                         'International Tables Vol C Tables 4.2.6.8 and 6.1.1.4'
    'F' 'F' 0.0171 0.0103
                         'International Tables Vol C Tables 4.2.6.8 and 6.1.1.4'
_computing_data_collection     'SMART (Bruker, 1998)'
_computing_cell_refinement     'SAINT-Plus (Bruker, 1998)'
_computing_data_reduction     'SAINT-Plus (Bruker, 1998)'
_computing_structure_solution     'SHELXS97 (Sheldrick, 2008)'
_computing_structure_refinement     'SHELXL97 (Sheldrick, 2008)'
_computing_molecular_graphics     'SHELXTL (Bruker, 1998)'
_computing_publication_material     'SHELXTL (Bruker, 1998)'
loop_
    _atom_site_type_symbol
    _atom_site_label
    _atom_site_fract_x
    _atom_site_fract_y
    _atom_site_fract_z
    _atom_site_U_iso_or_equiv
    _atom_site_adp_type
    _atom_site_calc_flag
    _atom_site_refinement_flags
    _atom_site_occupancy
    _atom_site_disorder_assembly
    _atom_site_disorder_group
    F F1 0.4982(2) 0.12293(6) 0.56081(13) 0.0524(5) Uani d . 1 . .
    O O1 0.9475(3) -0.18675(8) 0.62111(17) 0.0512(5) Uani d . 1 . .
    O O2 0.9816(3) -0.13364(8) 0.78658(17) 0.0548(6) Uani d . 1 . .
    O O3 0.7598(2) -0.04158(7) 0.76314(16) 0.0436(5) Uani d . 1 . .
    O O1W 1.0319(4) -0.28815(9) 0.7094(2) 0.0761(7) Uani d D 1 . .
    H H1W1 1.010(5) -0.2538(6) 0.695(3) 0.114 Uiso d D 1 . .
    H H1W2 1.104(4) -0.2906(13) 0.768(3) 0.114 Uiso d D 1 . .
    O O2W 1.0567(3) -0.19330(10) 0.9952(2) 0.0687(7) Uani d D 1 . .
    H H2W1 1.042(4) -0.1772(13) 0.9256(17) 0.103 Uiso d D 1 . .
    H H2W2 1.121(4) -0.1734(12) 1.042(2) 0.103 Uiso d D 1 . .
    O O3W 1.2764(3) -0.26876(9) 0.92250(17) 0.0558(6) Uani d D 1 . .
    H H3W2 1.318(4) -0.2872(11) 0.9835(19) 0.084 Uiso d D 1 . .
    H H3W1 1.204(3) -0.2460(12) 0.950(2) 0.084 Uiso d D 1 . .
    O O4W 0.6261(3) 0.02774(10) 0.9339(2) 0.0637(6) Uani d D 1 . .
    O O5W 1.0677(3) -0.04707(12) 0.9484(2) 0.0817(8) Uani d D 1 . .
    H H5W1 1.022(4) -0.0705(13) 0.899(3) 0.123 Uiso d D 1 . .
    H H5W2 0.997(3) -0.0308(15) 0.990(4) 0.123 Uiso d D 1 . .
    O O6W 1.2719(3) -0.13973(11) 1.1601(3) 0.0914(9) Uani d D 1 . .
    H H6W1 1.360(3) -0.1585(13) 1.176(4) 0.137 Uiso d D 1 . .
    H H6W2 1.298(5) -0.1066(7) 1.143(4) 0.137 Uiso d D 1 . .
    N N1 0.8676(2) -0.05154(8) 0.39571(18) 0.0325(5) Uani d . 1 . .
    N N2 0.5711(3) 0.12232(8) 0.31502(18) 0.0351(5) Uani d . 1 . .
    N N3 0.4587(3) 0.20866(9) 0.1516(2) 0.0399(6) Uani d D 1 . .
    H H3N 0.552(2) 0.2224(11) 0.119(2) 0.060 Uiso d D 1 . .
    C C1 0.9405(3) -0.14034(11) 0.6754(3) 0.0361(6) Uani d . 1 . .
    C C2 0.8807(3) -0.09193(10) 0.6006(2) 0.0318(6) Uani d . 1 . .
    C C3 0.7935(3) -0.04596(10) 0.6512(2) 0.0320(6) Uani d . 1 . .
    C C4 0.7415(3) -0.00337(10) 0.5619(2) 0.0303(6) Uani d . 1 . .
    C C5 0.6494(3) 0.04228(10) 0.6011(2) 0.0350(6) Uani d . 1 . .
    H H5 0.6234 0.0454 0.6840 0.042 Uiso calc R 1 . .
    C C6 0.5981(3) 0.08168(11) 0.5202(2) 0.0354(6) Uani d . 1 . .
    C C7 0.6356(3) 0.08101(11) 0.3938(2) 0.0327(6) Uani d . 1 . .
    C C8 0.7274(3) 0.03613(10) 0.3540(2) 0.0318(6) Uani d . 1 . .
    H H8 0.7556 0.0341 0.2714 0.038 Uiso calc R 1 . .
    C C9 0.7785(3) -0.00614(10) 0.4361(2) 0.0294(6) Uani d . 1 . .
    C C10 0.9112(3) -0.09195(10) 0.4773(2) 0.0337(6) Uani d . 1 . .
    H H10 0.9671 -0.1225 0.4467 0.040 Uiso calc R 1 . .
    C C11 0.6038(3) 0.18058(10) 0.3458(2) 0.0404(7) Uani d . 1 . .
    H H11B 0.7100 0.1916 0.3149 0.048 Uiso calc R 1 . .
    H H11A 0.6076 0.1853 0.4351 0.048 Uiso calc R 1 . .
    C C12 0.4696(4) 0.21632(11) 0.2885(2) 0.0422(7) Uani d . 1 . .
    H H12B 0.3646 0.2067 0.3233 0.051 Uiso calc R 1 . .
    H H12A 0.4924 0.2550 0.3076 0.051 Uiso calc R 1 . .
    C C13 0.4413(3) 0.14871(11) 0.1185(2) 0.0390(7) Uani d . 1 . .
    H H13B 0.4475 0.1445 0.0295 0.047 Uiso calc R 1 . .
    H H13A 0.3338 0.1355 0.1424 0.047 Uiso calc R 1 . .
    C C14 0.5745(3) 0.11382(11) 0.1818(2) 0.0391(7) Uani d . 1 . .
    H H14B 0.5560 0.0749 0.1627 0.047 Uiso calc R 1 . .
    H H14A 0.6818 0.1243 0.1522 0.047 Uiso calc R 1 . .
    C C15 0.3210(4) 0.24236(14) 0.0946(3) 0.0607(9) Uani d . 1 . .
    H H15A 0.3180 0.2374 0.0064 0.091 Uiso calc R 1 . .
    H H15B 0.3387 0.2809 0.1138 0.091 Uiso calc R 1 . .
    H H15C 0.2179 0.2305 0.1270 0.091 Uiso calc R 1 . .
    C C16 0.9107(3) -0.05917(12) 0.2649(2) 0.0390(7) Uani d . 1 . .
    H H16B 1.0083 -0.0824 0.2617 0.047 Uiso calc R 1 . .
    H H16A 0.9375 -0.0233 0.2299 0.047 Uiso calc R 1 . .
    C C17 0.7735(4) -0.08525(15) 0.1874(3) 0.0642(10) Uani d . 1 . .
    H H17A 0.7489 -0.1213 0.2198 0.096 Uiso calc R 1 . .
    H H17B 0.8072 -0.0888 0.1035 0.096 Uiso calc R 1 . .
    H H17C 0.6766 -0.0623 0.1895 0.096 Uiso calc R 1 . .
    H H4W1 0.657(4) 0.0071(13) 0.874(2) 0.096 Uiso d D 1 . .
    H H4W2 0.709(3) 0.0325(14) 0.984(2) 0.096 Uiso d D 1 . .
loop_
    _atom_site_aniso_label
    _atom_site_aniso_U_11
    _atom_site_aniso_U_22
    _atom_site_aniso_U_33
    _atom_site_aniso_U_12
    _atom_site_aniso_U_13
    _atom_site_aniso_U_23
    F1 0.0657(11) 0.0498(11) 0.0420(10) 0.0227(9) 0.0072(8) -0.0003(7)
    O1 0.0692(14) 0.0320(12) 0.0515(13) 0.0057(10) -0.0116(10) 0.0010(9)
    O2 0.0748(15) 0.0505(13) 0.0380(13) 0.0082(11) -0.0155(10) 0.0037(9)
    O3 0.0604(13) 0.0411(12) 0.0293(11) 0.0039(10) 0.0017(9) 0.0017(8)
    O1W 0.097(2) 0.0451(14) 0.0843(19) -0.0009(14) -0.0253(14) 0.0077(12)
    O2W 0.0744(18) 0.0650(16) 0.0660(16) 0.0009(13) -0.0099(13) 0.0230(12)
    O3W 0.0567(15) 0.0574(15) 0.0531(14) -0.0038(11) -0.0015(10) 0.0151(10)
    O4W 0.0667(15) 0.0719(17) 0.0519(15) 0.0112(13) -0.0060(11) -0.0213(11)
    O5W 0.091(2) 0.081(2) 0.0720(19) -0.0046(16) -0.0108(14) -0.0229(12)
    O6W 0.107(2) 0.0690(18) 0.096(2) 0.0147(16) -0.0310(17) -0.0081(16)
    N1 0.0363(13) 0.0324(12) 0.0290(12) 0.0011(10) 0.0018(9) -0.0018(10)
    N2 0.0484(14) 0.0282(12) 0.0280(12) -0.0011(11) -0.0074(10) -0.0007(9)
    N3 0.0408(15) 0.0389(14) 0.0400(14) 0.0036(11) 0.0015(11) 0.0076(10)
    C1 0.0346(16) 0.0341(16) 0.0395(17) -0.0036(13) -0.0005(12) 0.0017(13)
    C2 0.0330(15) 0.0322(15) 0.0298(15) -0.0020(12) -0.0040(11) 0.0008(11)
    C3 0.0324(15) 0.0327(15) 0.0305(15) -0.0051(12) -0.0031(11) -0.0002(12)
    C4 0.0325(15) 0.0285(14) 0.0295(14) -0.0049(12) -0.0025(11) -0.0001(11)
    C5 0.0409(16) 0.0380(16) 0.0258(14) 0.0016(13) -0.0013(11) -0.0029(12)
    C6 0.0377(16) 0.0359(16) 0.0325(15) 0.0056(13) -0.0003(12) -0.0046(12)
    C7 0.0316(14) 0.0332(15) 0.0327(15) -0.0062(12) -0.0045(11) 0.0026(12)
    C8 0.0338(15) 0.0317(15) 0.0299(14) -0.0024(12) 0.0026(11) 0.0000(11)
    C9 0.0278(14) 0.0304(14) 0.0299(14) -0.0053(12) 0.0009(11) -0.0011(11)
    C10 0.0340(15) 0.0266(14) 0.0405(16) 0.0019(12) -0.0015(12) -0.0020(12)
    C11 0.0492(18) 0.0333(16) 0.0378(16) -0.0046(14) -0.0090(12) -0.0014(12)
    C12 0.0522(19) 0.0367(16) 0.0379(17) 0.0030(14) 0.0035(13) -0.0014(12)
    C13 0.0450(17) 0.0415(17) 0.0304(15) -0.0026(14) -0.0021(12) 0.0020(12)
    C14 0.0504(17) 0.0338(16) 0.0329(16) 0.0014(13) -0.0010(12) 0.0005(12)
    C15 0.053(2) 0.061(2) 0.068(2) 0.0162(17) -0.0062(16) 0.0190(16)
    C16 0.0476(17) 0.0404(16) 0.0294(15) 0.0017(13) 0.0086(12) -0.0007(12)
    C17 0.073(2) 0.077(2) 0.0430(19) -0.019(2) 0.0019(16) -0.0111(16)
_geom_special_details
;
 All esds (except the esd in the dihedral angle between two l.s. planes)
 are estimated using the full covariance matrix.  The cell esds are taken
 into account individually in the estimation of esds in distances, angles
 and torsion angles; correlations between esds in cell parameters are only
 used when they are defined by crystal symmetry.  An approximate (isotropic)
 treatment of cell esds is used for estimating esds involving l.s. planes.
;
loop_
    _geom_bond_atom_site_label_1
    _geom_bond_atom_site_label_2
    _geom_bond_site_symmetry_2
    _geom_bond_distance
    _geom_bond_publ_flag
    F1 C6 . 1.363(3) ?
    C1 O1 . 1.264(3) ?
    C1 O2 . 1.245(3) ?
    C3 O3 . 1.253(3) ?
    O1W H1W1 . 0.857(10) ?
    O1W H1W2 . 0.85(3) ?
    O2W H2W1 . 0.851(10) ?
    O2W H2W2 . 0.86(3) ?
    O3W H3W2 . 0.852(10) ?
    O3W H3W1 . 0.86(3) ?
    O4W H4W1 . 0.86(3) ?
    O4W H4W2 . 0.851(10) ?
    O5W H5W1 . 0.85(3) ?
    O5W H5W2 . 0.84(3) ?
    O6W H6W1 . 0.86(3) ?
    O6W H6W2 . 0.847(10) ?
    N1 C10 . 1.351(3) ?
    N1 C9 . 1.388(3) ?
    N1 C16 . 1.479(3) ?
    N2 C7 . 1.397(3) ?
    N2 C14 . 1.454(3) ?
    N2 C11 . 1.463(3) ?
    N3 C12 . 1.490(3) ?
    N3 C13 . 1.492(3) ?
    N3 C15 . 1.493(3) ?
    N3 H3N . 0.910(10) ?
    C1 C2 . 1.489(4) ?
    C2 C10 . 1.363(3) ?
    C2 C3 . 1.431(3) ?
    C3 C4 . 1.459(3) ?
    C4 C5 . 1.402(3) ?
    C4 C9 . 1.404(3) ?
    C5 C6 . 1.345(3) ?
    C5 H5 . 0.9300 ?
    C6 C7 . 1.409(3) ?
    C7 C8 . 1.388(3) ?
    C8 C9 . 1.402(3) ?
    C8 H8 . 0.9300 ?
    C10 H10 . 0.9300 ?
    C11 C12 . 1.501(4) ?
    C11 H11B . 0.9700 ?
    C11 H11A . 0.9700 ?
    C12 H12B . 0.9700 ?
    C12 H12A . 0.9700 ?
    C13 C14 . 1.510(4) ?
    C13 H13B . 0.9700 ?
    C13 H13A . 0.9700 ?
    C14 H14B . 0.9700 ?
    C14 H14A . 0.9700 ?
    C15 H15A . 0.9600 ?
    C15 H15B . 0.9600 ?
    C15 H15C . 0.9600 ?
    C16 C17 . 1.504(4) ?
    C16 H16B . 0.9700 ?
    C16 H16A . 0.9700 ?
    C17 H17A . 0.9600 ?
    C17 H17B . 0.9600 ?
    C17 H17C . 0.9600 ?
loop_
    _geom_angle_atom_site_label_1
    _geom_angle_atom_site_label_2
    _geom_angle_atom_site_label_3
    _geom_angle_site_symmetry_1
    _geom_angle_site_symmetry_3
    _geom_angle
    _geom_angle_publ_flag
    H1W1 O1W H1W2 . . 109.3(17) ?
    H2W1 O2W H2W2 . . 109.4(16) ?
    H3W2 O3W H3W1 . . 108.6(16) ?
    H4W1 O4W H4W2 . . 108.2(16) ?
    H5W1 O5W H5W2 . . 110.9(18) ?
    H6W1 O6W H6W2 . . 109.4(17) ?
    C10 N1 C9 . . 119.2(2) ?
    C10 N1 C16 . . 118.0(2) ?
    C9 N1 C16 . . 122.7(2) ?
    C7 N2 C14 . . 118.8(2) ?
    C7 N2 C11 . . 118.89(19) ?
    C14 N2 C11 . . 110.49(19) ?
    C12 N3 C13 . . 111.04(19) ?
    C12 N3 C15 . . 111.0(2) ?
    C13 N3 C15 . . 111.4(2) ?
    C12 N3 H3N . . 108.4(19) ?
    C13 N3 H3N . . 109.5(19) ?
    C15 N3 H3N . . 105.3(19) ?
    O2 C1 O1 . . 123.2(2) ?
    O2 C1 C2 . . 119.5(2) ?
    O1 C1 C2 . . 117.3(2) ?
    C10 C2 C3 . . 118.9(2) ?
    C10 C2 C1 . . 117.6(2) ?
    C3 C2 C1 . . 123.6(2) ?
    O3 C3 C2 . . 124.1(2) ?
    O3 C3 C4 . . 120.7(2) ?
    C2 C3 C4 . . 115.2(2) ?
    C5 C4 C9 . . 117.6(2) ?
    C5 C4 C3 . . 119.7(2) ?
    C9 C4 C3 . . 122.7(2) ?
    C6 C5 C4 . . 120.8(2) ?
    C6 C5 H5 . . 119.6 ?
    C4 C5 H5 . . 119.6 ?
    C5 C6 F1 . . 118.5(2) ?
    C5 C6 C7 . . 123.3(2) ?
    F1 C6 C7 . . 118.1(2) ?
    C8 C7 N2 . . 123.9(2) ?
    C8 C7 C6 . . 116.4(2) ?
    N2 C7 C6 . . 119.5(2) ?
    C7 C8 C9 . . 121.2(2) ?
    C7 C8 H8 . . 119.4 ?
    C9 C8 H8 . . 119.4 ?
    N1 C9 C8 . . 121.2(2) ?
    N1 C9 C4 . . 118.2(2) ?
    C8 C9 C4 . . 120.6(2) ?
    N1 C10 C2 . . 125.8(2) ?
    N1 C10 H10 . . 117.1 ?
    C2 C10 H10 . . 117.1 ?
    N2 C11 C12 . . 109.5(2) ?
    N2 C11 H11B . . 109.8 ?
    C12 C11 H11B . . 109.8 ?
    N2 C11 H11A . . 109.8 ?
    C12 C11 H11A . . 109.8 ?
    H11B C11 H11A . . 108.2 ?
    N3 C12 C11 . . 110.8(2) ?
    N3 C12 H12B . . 109.5 ?
    C11 C12 H12B . . 109.5 ?
    N3 C12 H12A . . 109.5 ?
    C11 C12 H12A . . 109.5 ?
    H12B C12 H12A . . 108.1 ?
    N3 C13 C14 . . 111.7(2) ?
    N3 C13 H13B . . 109.3 ?
    C14 C13 H13B . . 109.3 ?
    N3 C13 H13A . . 109.3 ?
    C14 C13 H13A . . 109.3 ?
    H13B C13 H13A . . 107.9 ?
    N2 C14 C13 . . 109.3(2) ?
    N2 C14 H14B . . 109.8 ?
    C13 C14 H14B . . 109.8 ?
    N2 C14 H14A . . 109.8 ?
    C13 C14 H14A . . 109.8 ?
    H14B C14 H14A . . 108.3 ?
    N3 C15 H15A . . 109.5 ?
    N3 C15 H15B . . 109.5 ?
    H15A C15 H15B . . 109.5 ?
    N3 C15 H15C . . 109.5 ?
    H15A C15 H15C . . 109.5 ?
    H15B C15 H15C . . 109.5 ?
    N1 C16 C17 . . 112.9(2) ?
    N1 C16 H16B . . 109.0 ?
    C17 C16 H16B . . 109.0 ?
    N1 C16 H16A . . 109.0 ?
    C17 C16 H16A . . 109.0 ?
    H16B C16 H16A . . 107.8 ?
    C16 C17 H17A . . 109.5 ?
    C16 C17 H17B . . 109.5 ?
    H17A C17 H17B . . 109.5 ?
    C16 C17 H17C . . 109.5 ?
    H17A C17 H17C . . 109.5 ?
    H17B C17 H17C . . 109.5 ?
loop_
    _geom_torsion_atom_site_label_1
    _geom_torsion_atom_site_label_2
    _geom_torsion_atom_site_label_3
    _geom_torsion_atom_site_label_4
    _geom_torsion_site_symmetry_1
    _geom_torsion_site_symmetry_2
    _geom_torsion_site_symmetry_3
    _geom_torsion_site_symmetry_4
    _geom_torsion
    _geom_torsion_publ_flag
    O2 C1 C2 C10 . . . . 149.2(3) ?
    O1 C1 C2 C10 . . . . -30.5(3) ?
    O2 C1 C2 C3 . . . . -30.8(4) ?
    O1 C1 C2 C3 . . . . 149.5(2) ?
    C10 C2 C3 O3 . . . . -179.6(2) ?
    C1 C2 C3 O3 . . . . 0.5(4) ?
    C10 C2 C3 C4 . . . . 1.5(3) ?
    C1 C2 C3 C4 . . . . -178.4(2) ?
    O3 C3 C4 C5 . . . . -1.5(3) ?
    C2 C3 C4 C5 . . . . 177.4(2) ?
    O3 C3 C4 C9 . . . . 179.1(2) ?
    C2 C3 C4 C9 . . . . -2.0(3) ?
    C9 C4 C5 C6 . . . . 0.3(4) ?
    C3 C4 C5 C6 . . . . -179.1(2) ?
    C4 C5 C6 F1 . . . . 175.0(2) ?
    C4 C5 C6 C7 . . . . -1.7(4) ?
    C14 N2 C7 C8 . . . . 11.0(4) ?
    C11 N2 C7 C8 . . . . -128.5(3) ?
    C14 N2 C7 C6 . . . . -164.6(2) ?
    C11 N2 C7 C6 . . . . 56.0(3) ?
    C5 C6 C7 C8 . . . . 1.3(4) ?
    F1 C6 C7 C8 . . . . -175.4(2) ?
    C5 C6 C7 N2 . . . . 177.2(2) ?
    F1 C6 C7 N2 . . . . 0.4(3) ?
    N2 C7 C8 C9 . . . . -175.3(2) ?
    C6 C7 C8 C9 . . . . 0.4(3) ?
    C10 N1 C9 C8 . . . . -178.5(2) ?
    C16 N1 C9 C8 . . . . -1.6(3) ?
    C10 N1 C9 C4 . . . . 1.9(3) ?
    C16 N1 C9 C4 . . . . 178.8(2) ?
    C7 C8 C9 N1 . . . . 178.8(2) ?
    C7 C8 C9 C4 . . . . -1.7(3) ?
    C5 C4 C9 N1 . . . . -179.1(2) ?
    C3 C4 C9 N1 . . . . 0.3(3) ?
    C5 C4 C9 C8 . . . . 1.3(3) ?
    C3 C4 C9 C8 . . . . -179.3(2) ?
    C9 N1 C10 C2 . . . . -2.5(4) ?
    C16 N1 C10 C2 . . . . -179.6(2) ?
    C3 C2 C10 N1 . . . . 0.6(4) ?
    C1 C2 C10 N1 . . . . -179.4(2) ?
    C7 N2 C11 C12 . . . . -154.7(2) ?
    C14 N2 C11 C12 . . . . 62.7(3) ?
    C13 N3 C12 C11 . . . . 53.2(3) ?
    C15 N3 C12 C11 . . . . 177.7(2) ?
    N2 C11 C12 N3 . . . . -58.1(3) ?
    C12 N3 C13 C14 . . . . -52.3(3) ?
    C15 N3 C13 C14 . . . . -176.6(2) ?
    C7 N2 C14 C13 . . . . 156.2(2) ?
    C11 N2 C14 C13 . . . . -61.2(3) ?
    N3 C13 C14 N2 . . . . 56.0(3) ?
    C10 N1 C16 C17 . . . . 93.5(3) ?
    C9 N1 C16 C17 . . . . -83.4(3) ?
loop_
    _geom_hbond_atom_site_label_D
    _geom_hbond_atom_site_label_H
    _geom_hbond_atom_site_label_A
    _geom_hbond_site_symmetry_A
    _geom_hbond_distance_DH
    _geom_hbond_distance_HA
    _geom_hbond_distance_DA
    _geom_hbond_angle_DHA
    _geom_hbond_publ_flag
    O1W H1W1 O1 . 0.857(10) 1.866(12) 2.700(3) 164(3) y
    O1W H1W2 O3W . 0.85(3) 2.201(16) 3.017(3) 162(3) y
    O2W H2W1 O2 . 0.851(10) 1.881(13) 2.722(3) 170(4) y
    O2W H2W2 O6W . 0.86(3) 1.91(3) 2.765(3) 171(3) y
    O3W H3W2 O1 4_656 0.852(10) 1.896(13) 2.730(3) 166(3) y
    O3W H3W1 O2W . 0.86(3) 1.82(3) 2.679(3) 175(3) y
    O6W H6W1 O1W 4_656 0.86(3) 1.92(3) 2.765(4) 170(4) y
    O6W H6W2 O4W 3_757 0.847(10) 2.17(3) 3.007(4) 170(4) y
    N3 H3N O3W 3_756 0.910(10) 1.847(13) 2.730(3) 163(3) y
    O4W H4W1 O3 . 0.86(3) 1.89(3) 2.739(3) 169(3) y
    O4W H4W2 O5W 3_757 0.85(3) 1.959(15) 2.783(3) 163(3) y
    O5W H5W1 O2 . 0.85(3) 1.97(3) 2.792(3) 164(4) y
    O5W H5W1 O3 . 0.85(3) 2.63(4) 3.142(3) 120(3) y
    O5W H5W2 O5W 3_757 0.84(3) 2.06(2) 2.769(5) 142(3) y
data_global
_journal_date_recd_electronic     2007-12-14
_journal_date_accepted     2008-01-07
_journal_name_full     'Acta Crystallographica, Section E'
_journal_year     2008
_journal_volume     64
_journal_issue      2
_journal_page_first     o441
_journal_page_last     o441
_journal_paper_category     QO
_journal_coeditor_code     HB2680
_publ_contact_author_name     'Professor Qing-Cheng Liang'
_publ_contact_author_address
;
Second Hospital,,
Harbin Medical University,
Harbin, 150086
People's Republic of China
;
_publ_contact_author_email     liangqingcheng@126.com
_publ_contact_author_fax     '086 451 86605758'
_publ_contact_author_phone     '086 451 86605758'
_publ_section_title
;
1-Ethyl-6-fluoro-7-(4-methylpiperazin-4-ium-1-yl)-4-oxo-1,4-dihydroquinoline-\
3-carboxylate hexahydrate
;
loop_
    _publ_author_name
    _publ_author_address
    'Zhe An'
;
School of Pharmaceutical Science,
   Harbin Medical University,
   Harbin, 150086
   People's Republic of China
;
    'Qing-Cheng Liang'
;
Second Hospital,
   Harbin Medical University,
   Harbin, 150086
   People's Republic of China
;
