# Supplementary material for: 1-Ethyl-6-fluoro-7-(4-methyl­piperazin-4-ium-1-yl)-4-oxo-1,4-dihydroquinoline-3-carboxylate hexa­hydrate
Source: Acta Crystallogr Sect E Struct Rep Online. 2008 Jan 16;64(Pt 2):o441. doi: 10.1107/S1600536808000421 (PMC2960169; doi:10.1107/S1600536808000421)
Supplement: Supplementary file 2 [file e-64-0o441-Isup2.hkl]

# 
# h,k,l, Fc-squared, Fo-squared, sigma(Fo-squared) and status flag 
# 
data_I
_shelx_title ' a in P2(1)/n' 
_shelx_refln_list_code          4 
_shelx_F_calc_maximum      194.53 
_exptl_crystal_F_000       944.00 
_reflns_d_resolution_high  0.8377 
 
loop_ 
 _symmetry_equiv_pos_as_xyz 
 'x, y, z' 
 '-x+1/2, y+1/2, -z+1/2' 
 '-x, -y, -z' 
 'x-1/2, -y-1/2, z-1/2' 
 
_cell_length_a     8.0925 
_cell_length_b    24.0749 
_cell_length_c    10.8006 
_cell_angle_alpha  90.000 
_cell_angle_beta   92.064 
_cell_angle_gamma  90.000 
 
_shelx_F_squared_multiplier     1.000 
 
loop_ 
 _refln_index_h 
 _refln_index_k 
 _refln_index_l 
 _refln_F_squared_calc 
 _refln_F_squared_meas 
 _refln_F_squared_sigma 
 _refln_observed_status 
   2   0   0     4178.09     4206.26    127.21 o 
   4   0   0     1912.46     1870.86     47.85 o 
   6   0   0     1767.73     1513.04     72.21 o 
   8   0   0       32.58       23.90     21.63 o 
   1   1   0       18.54       11.32      4.05 o 
   2   1   0     4863.84     4881.49    102.75 o 
   3   1   0      242.07      184.00      9.36 o 
   4   1   0      141.68      123.19     12.16 o 
   5   1   0       21.28       21.79      5.27 o 
   6   1   0      151.59      154.20     33.55 o 
   7   1   0      233.66      232.21     24.32 o 
   8   1   0      397.41      438.14     33.17 o 
   9   1   0       14.96       23.80     15.15 o 
   1   2   0       35.26       21.55      4.44 o 
   2   2   0    14841.36    14050.92    196.10 o 
   3   2   0        4.25        5.56      7.97 o 
   4   2   0     1211.19     1205.93     41.66 o 
   5   2   0      608.56      597.33     20.61 o 
   6   2   0      431.59      408.76     27.12 o 
   7   2   0      123.23      114.99     27.02 o 
   8   2   0      389.09      374.79     30.82 o 
   9   2   0        7.50       14.65     14.27 o 
   1   3   0     3132.58     2571.55     45.26 o 
   2   3   0    35121.64    32678.14    450.51 o 
   3   3   0      143.86      147.15      9.14 o 
   4   3   0      360.28      385.00     23.81 o 
   5   3   0       48.77       42.53     13.32 o 
   6   3   0        0.61        1.38     10.20 o 
   7   3   0       76.66       79.08     18.81 o 
   8   3   0       13.58       -3.78     12.32 o 
   9   3   0       13.09        6.44     14.18 o 
   0   4   0        4.74        1.98      5.44 o 
   1   4   0      187.01      193.02      8.70 o 
   2   4   0    15522.41    14552.47    236.61 o 
   3   4   0     2795.01     2824.31     46.01 o 
   4   4   0      283.25      293.82     14.19 o 
   5   4   0      179.38      159.27     12.20 o 
   6   4   0        5.54       -8.10     20.63 o 
   7   4   0      451.94      405.29     29.62 o 
   8   4   0       49.00       52.51     16.78 o 
   9   4   0       55.37       54.00     15.15 o 
   1   5   0      218.51      214.37      9.73 o 
   2   5   0     1650.65     1443.18     31.14 o 
   3   5   0       14.40        7.98      4.17 o 
   4   5   0     2082.32     2011.57     44.00 o 
   5   5   0       40.72       37.98      7.47 o 
   6   5   0      387.26      458.39     23.48 o 
   7   5   0      100.91      116.75     15.87 o 
   8   5   0      143.94      159.83     53.63 o 
   9   5   0        5.36       -5.29     14.58 o 
   0   6   0     1269.34     1004.73     40.82 o 
   1   6   0     2528.08     2451.54     46.87 o 
   2   6   0      143.73      134.48      9.40 o 
   3   6   0     1387.19     1417.16     27.04 o 
   4   6   0     1071.08     1211.08     51.65 o 
   5   6   0      715.08      719.18     32.48 o 
   6   6   0       62.22       36.34     13.03 o 
   7   6   0        6.57       12.95     11.12 o 
   8   6   0       16.77       24.06     13.81 o 
   9   6   0        1.92       -1.35     13.33 o 
   1   7   0       42.19       59.73      7.67 o 
   2   7   0      136.98      113.44      9.27 o 
   3   7   0     1312.37     1381.44     26.82 o 
   4   7   0     2351.12     2204.67     48.74 o 
   5   7   0      122.56      112.52     25.40 o 
   6   7   0       39.08       62.42     14.78 o 
   7   7   0      134.47      141.10     19.49 o 
   8   7   0        9.28       -1.74     12.13 o 
   9   7   0       20.19       33.78     15.45 o 
   0   8   0       76.19       73.00     13.86 o 
   1   8   0     3149.63     3067.15     58.63 o 
   2   8   0      503.06      502.43     17.52 o 
   3   8   0        1.03        1.13      7.71 o 
   4   8   0     2935.83     2946.58     75.43 o 
   5   8   0        3.14        1.70      7.80 o 
   6   8   0       59.03       52.76     14.42 o 
   7   8   0        0.05        1.52     11.27 o 
   8   8   0        2.20      -15.34     11.35 o 
   9   8   0       23.77       33.89     16.38 o 
   1   9   0     8457.37     8186.60    119.72 o 
   2   9   0        1.67       -2.70      5.52 o 
   3   9   0     1985.90     1943.08     43.98 o 
   4   9   0       10.48        9.76      7.18 o 
   5   9   0        3.18       12.13     11.24 o 
   6   9   0      714.38      703.92     35.56 o 
   7   9   0        6.42        2.87     12.09 o 
   8   9   0       25.22      -16.69     17.28 o 
   9   9   0       26.60       46.24     17.97 o 
   0  10   0      239.04      206.22     21.56 o 
   1  10   0       42.28       47.28      8.39 o 
   2  10   0     2723.77     2450.34     51.78 o 
   3  10   0       46.33       72.87      9.94 o 
   4  10   0        0.23        4.83      7.81 o 
   5  10   0      111.57      128.07     21.28 o 
   6  10   0       88.11       54.62     12.16 o 
   7  10   0       50.07       46.11     15.03 o 
   8  10   0       11.58       -3.89     13.26 o 
   9  10   0       18.21       24.60     16.31 o 
   1  11   0      826.35      789.55     23.36 o 
   2  11   0       40.13       37.49      8.35 o 
   3  11   0      284.32      301.14     16.91 o 
   4  11   0      232.62      257.23     23.87 o 
   5  11   0      122.56      101.38     20.02 o 
   6  11   0        0.00        6.77      9.88 o 
   7  11   0        0.70        4.57     13.35 o 
   8  11   0       55.90       67.65     18.54 o 
   0  12   0     9842.83     9508.22    283.87 o 
   1  12   0     1246.96     1236.95     29.86 o 
   2  12   0     2993.32     3001.72     51.29 o 
   3  12   0      667.23      645.86     24.24 o 
   4  12   0     1095.32     1198.21     36.02 o 
   5  12   0       50.81       40.75     13.92 o 
   6  12   0       86.69      106.29     17.50 o 
   7  12   0        2.99        0.98     12.40 o 
   8  12   0       42.21       42.74     16.43 o 
   1  13   0       13.22       13.89      5.95 o 
   2  13   0      465.95      457.34     15.10 o 
   3  13   0       67.31       70.30     11.33 o 
   4  13   0      488.75      505.52     26.19 o 
   5  13   0       22.80       28.36     11.41 o 
   6  13   0        2.07       -4.02     10.19 o 
   7  13   0        1.96       10.68     13.49 o 
   8  13   0       10.00       -5.43     18.88 o 
   0  14   0       25.06       61.73     18.83 o 
   1  14   0      277.70      254.53     13.25 o 
   2  14   0      489.61      476.12     21.83 o 
   3  14   0       32.21       32.15     10.37 o 
   4  14   0      567.83      576.37     25.91 o 
   5  14   0      199.83      227.06     19.61 o 
   6  14   0        0.11        3.70     10.44 o 
   7  14   0        0.42        5.99     21.24 o 
   8  14   0        1.35       22.61     16.45 o 
   1  15   0        7.04        9.32      6.70 o 
   2  15   0      148.23      158.30     18.78 o 
   3  15   0        3.17        9.52      9.54 o 
   4  15   0      257.49      280.69     20.56 o 
   5  15   0       22.23       29.56     11.90 o 
   6  15   0      126.05      135.01     30.39 o 
   7  15   0        2.71       22.98     16.14 o 
   8  15   0       18.66        6.44     14.84 o 
   0  16   0      141.48      128.36     25.92 o 
   1  16   0      219.41      200.37     13.27 o 
   2  16   0      353.51      374.52     28.15 o 
   3  16   0      811.51      839.02     32.40 o 
   4  16   0       75.07      103.25     15.30 o 
   5  16   0      243.10      239.36     27.49 o 
   6  16   0        0.02        8.41     11.55 o 
   7  16   0       52.73       57.10     18.38 o 
   8  16   0       14.26       42.04     19.45 o 
   1  17   0       65.57       94.54     16.87 o 
   2  17   0       41.23       49.90     14.88 o 
   3  17   0       47.34       47.74     29.68 o 
   4  17   0      819.86      803.64     32.34 o 
   5  17   0       19.72       14.24     11.46 o 
   6  17   0       70.67       99.08     23.65 o 
   7  17   0        3.53        1.65     15.12 o 
   0  18   0      375.48      361.16     23.18 o 
   1  18   0       57.13       64.94     16.40 o 
   2  18   0       75.23       96.60     18.64 o 
   3  18   0      854.36      856.40     41.74 o 
   4  18   0       74.10       94.97     18.99 o 
   5  18   0       53.87       90.40     20.43 o 
   6  18   0        0.92       -3.70     11.64 o 
   7  18   0        1.32      -19.21     12.81 o 
   1  19   0       42.73       50.27     16.21 o 
   2  19   0       30.50       23.59     20.50 o 
   3  19   0     1162.87     1236.83     51.33 o 
   4  19   0      100.68       63.08     17.36 o 
   5  19   0      123.97       96.73     20.08 o 
   6  19   0       10.76       21.34     15.39 o 
   7  19   0       11.50       31.89     19.00 o 
   0  20   0       93.00       85.46     26.96 o 
   1  20   0       20.12        4.50     14.39 o 
   2  20   0      274.40      290.30     28.54 o 
   3  20   0        4.42        4.15     13.19 o 
   4  20   0        0.08      -17.75     11.83 o 
   5  20   0       12.37       -2.10     15.78 o 
   6  20   0       42.55       42.32     36.81 o 
   1  21   0     2598.53     2716.73     83.61 o 
   2  21   0      713.13      801.46     42.40 o 
   3  21   0      140.15      146.07     22.61 o 
   4  21   0       32.50        8.18     14.32 o 
   5  21   0       10.93       19.84     16.68 o 
   6  21   0       19.60       22.71     16.65 o 
   0  22   0     1759.67     1748.53     90.28 o 
   1  22   0      564.62      525.59     30.86 o 
   2  22   0      335.16      357.05     31.38 o 
   3  22   0      122.66      171.97     25.74 o 
   4  22   0       12.13       -0.09     14.77 o 
   5  22   0        5.60        7.94     15.39 o 
   6  22   0       81.39       73.45     20.87 o 
   1  23   0       25.03       29.65     17.87 o 
   2  23   0      137.44      106.76     22.28 o 
   3  23   0       30.57       11.29     15.53 o 
   4  23   0       22.17       33.04     16.53 o 
   5  23   0        0.66       14.36     16.34 o 
   0  24   0      710.43      659.02     59.93 o 
   1  24   0      329.36      353.50     33.20 o 
   2  24   0       47.45       51.50     18.55 o 
   3  24   0      130.59      145.29     45.63 o 
   4  24   0       55.58       51.26     19.50 o 
   5  24   0       44.19       66.20     29.88 o 
   1  25   0      304.20      291.24     32.44 o 
   2  25   0       56.56       48.32     18.50 o 
   3  25   0        2.61        3.42     25.38 o 
   4  25   0       16.10       28.70     17.89 o 
   0  26   0       65.95       88.12     30.88 o 
   1  26   0      162.58      166.53     52.25 o 
   2  26   0      270.72      301.39     32.73 o 
   3  26   0      215.99      213.62     31.46 o 
   4  26   0       58.82       38.68     22.55 o 
   1  27   0      110.55      127.58     25.96 o 
   2  27   0      111.25       61.88     30.78 o 
   3  27   0       50.19      104.25     35.46 o 
   0  28   0       12.34       21.42     26.75 o 
   1  28   0        0.47      -20.06     15.26 o 
   2  28   0       16.92       -6.27     18.14 o 
  -9   0   1       74.02       58.82     24.05 o 
  -7   0   1      988.71      888.83     55.65 o 
  -5   0   1       56.39       77.10     17.82 o 
  -3   0   1     1122.82      969.03     42.37 o 
  -1   0   1       45.53       58.57      6.44 o 
   1   0   1      245.19      258.90     10.16 o 
   3   0   1     6108.91     5609.76    120.29 o 
   5   0   1      140.99      111.12     20.95 o 
   7   0   1       23.46       59.72     20.77 o 
   9   0   1       41.37       14.72     21.27 o 
  -9   1   1        0.05        7.17     15.10 o 
  -8   1   1      243.72      243.98     26.31 o 
  -7   1   1       17.10       22.01     13.08 o 
  -6   1   1      276.71      305.90     14.36 o 
  -5   1   1     1049.80     1015.00     37.24 o 
  -4   1   1      212.06      190.50     32.00 o 
  -3   1   1     1162.49     1093.11     25.72 o 
  -2   1   1      754.89      779.75     35.51 o 
  -1   1   1      202.33      261.50      9.14 o 
   0   1   1     9077.02     9579.82    483.58 o 
   1   1   1     1943.95     1657.67     26.28 o 
   2   1   1     1452.34     1454.72     26.21 o 
   3   1   1      629.69      643.99     17.65 o 
   4   1   1       60.26       58.90      4.41 o 
   5   1   1       47.87       50.55     11.25 o 
   6   1   1       53.16       36.84     12.49 o 
   7   1   1      113.54      124.28     19.36 o 
   8   1   1      106.92      119.16     19.69 o 
   9   1   1        2.02      -13.56     18.00 o 
  -9   2   1       38.32        3.03     14.67 o 
  -8   2   1      177.82      164.15     22.74 o 
  -7   2   1      230.14      233.22     24.05 o 
  -6   2   1      176.44      179.66     17.26 o 
  -5   2   1       34.74       38.98     10.87 o 
  -4   2   1     2194.02     2193.04     46.28 o 
  -3   2   1      670.72      714.05     25.28 o 
  -2   2   1    37843.27    35240.21    560.46 o 
  -1   2   1      293.46      264.94      7.96 o 
   0   2   1    10104.52     9651.02    189.30 o 
   1   2   1      471.75      379.37     10.64 o 
   2   2   1     1671.15     1709.27     29.58 o 
   3   2   1     2237.70     2051.59     31.75 o 
   4   2   1     2192.42     2117.82     38.51 o 
   5   2   1      794.28      755.40     22.96 o 
   6   2   1      191.92      196.63     21.04 o 
   7   2   1       24.44        8.75     14.52 o 
   8   2   1       21.50       -4.59     11.23 o 
   9   2   1       21.71       20.22     16.61 o 
  -9   3   1        5.40       23.83     14.86 o 
  -8   3   1        0.05        5.39     12.90 o 
  -7   3   1       58.39       59.40     15.23 o 
  -6   3   1      290.92      282.87     17.02 o 
  -5   3   1      307.93      322.01     15.93 o 
  -4   3   1     3903.78     3876.59     73.26 o 
  -3   3   1      906.24      862.26     22.37 o 
  -2   3   1       10.65       -4.65      6.97 o 
  -1   3   1      204.80      170.95      7.31 o 
   0   3   1     1306.75     1188.21     22.62 o 
   1   3   1       59.67       63.26     11.09 o 
   2   3   1    15213.76    14713.85    168.24 o 
   3   3   1     1078.65     1098.73     20.02 o 
   4   3   1      342.81      308.49     11.88 o 
   5   3   1     1127.51     1078.54     25.09 o 
   6   3   1       12.65       11.25     10.41 o 
   7   3   1       22.30       -2.67     10.46 o 
   8   3   1        0.98        1.08     12.10 o 
   9   3   1       22.86       21.36     15.46 o 
  -9   4   1       56.69       42.42     16.74 o 
  -8   4   1        1.89      -14.77     11.61 o 
  -7   4   1       62.02       75.03     15.56 o 
  -6   4   1      619.74      568.11     25.20 o 
  -5   4   1     1025.01      992.97     57.91 o 
  -4   4   1       37.88       42.33      8.84 o 
  -3   4   1      357.81      336.23     13.43 o 
  -2   4   1     2337.61     2118.51     41.25 o 
  -1   4   1      205.67      240.86     10.07 o 
   0   4   1     2616.98     2136.73     33.39 o 
   1   4   1     1353.84     1465.26     22.30 o 
   2   4   1     8139.96     8290.68    106.55 o 
   3   4   1        0.26        0.96      4.32 o 
   4   4   1     2670.50     2631.77     45.65 o 
   5   4   1      181.46      166.51     11.67 o 
   6   4   1      441.99      498.71     36.18 o 
   7   4   1       40.77       55.86     30.92 o 
   8   4   1      114.39       88.26     18.11 o 
   9   4   1       27.02       28.55     14.04 o 
  -9   5   1        7.51       10.98     14.56 o 
  -8   5   1       27.62        6.20     35.56 o 
  -7   5   1       70.66       51.56     18.34 o 
  -6   5   1       22.86       19.04     12.47 o 
  -5   5   1       83.76       85.07     12.51 o 
  -4   5   1     2581.32     2579.30     53.30 o 
  -3   5   1       15.72       21.33      5.75 o 
  -2   5   1     4825.74     4498.12     79.44 o 
  -1   5   1      303.33      285.83     11.51 o 
   0   5   1     2259.01     2122.30     34.20 o 
   1   5   1     1839.88     1706.39     28.92 o 
   2   5   1    14503.74    14110.27    198.68 o 
   3   5   1     1779.61     1798.64     32.65 o 
   4   5   1      520.22      518.40     15.52 o 
   5   5   1      437.00      422.07     14.44 o 
   6   5   1       53.11       71.23     13.05 o 
   7   5   1        5.02       15.87     10.26 o 
   8   5   1       36.19       52.95     16.02 o 
   9   5   1        0.42       10.94     14.52 o 
  -9   6   1       11.03       26.06     14.81 o 
  -8   6   1        9.12       36.52     15.39 o 
  -7   6   1        0.00       -5.23      9.75 o 
  -6   6   1      249.73      256.61     17.79 o 
  -5   6   1      408.52      378.54     18.36 o 
  -4   6   1     2126.72     2135.96     46.68 o 
  -3   6   1       18.57       16.03      7.47 o 
  -2   6   1      376.54      397.64     14.89 o 
  -1   6   1     1646.66     1629.85     52.43 o 
   0   6   1       84.49       78.59      7.27 o 
   1   6   1     2166.36     2325.92     43.82 o 
   2   6   1    15517.05    15367.23    216.32 o 
   3   6   1      511.09      518.03     14.69 o 
   4   6   1     2303.78     2181.69     40.01 o 
   5   6   1      425.85      426.73     16.83 o 
   6   6   1      421.19      428.28     28.74 o 
   7   6   1        1.10       -1.98     11.05 o 
   8   6   1       21.30        2.39     34.75 o 
   9   6   1        0.69       15.59     14.70 o 
  -9   7   1       31.56       17.58     17.82 o 
  -8   7   1       42.08       32.64     14.22 o 
  -7   7   1        3.42        3.55     10.79 o 
  -6   7   1       34.10       26.96      9.70 o 
  -5   7   1       16.82       20.06      8.80 o 
  -4   7   1      432.31      471.79     18.64 o 
  -3   7   1      182.84      182.38     11.93 o 
  -2   7   1       23.46       20.61      9.63 o 
  -1   7   1     1731.67     1706.22     43.92 o 
   0   7   1      520.24      577.10     14.56 o 
   1   7   1        5.35       15.51      7.04 o 
   2   7   1     1163.84     1076.32     27.96 o 
   3   7   1     1744.70     1681.55     31.94 o 
   4   7   1     4999.35     5259.97     83.04 o 
   5   7   1       34.03       45.44      7.61 o 
   6   7   1       62.17       62.11     14.73 o 
   7   7   1      254.55      243.93     25.22 o 
   8   7   1        0.87        5.55     12.53 o 
   9   7   1       33.19       49.96     20.86 o 
  -9   8   1        9.90       12.97     15.49 o 
  -8   8   1        1.76      -11.64     11.45 o 
  -7   8   1       47.45       49.63     14.49 o 
  -6   8   1        0.69       -8.07      7.79 o 
  -5   8   1        0.02       -7.78      6.69 o 
  -4   8   1     1618.20     1690.33     40.80 o 
  -3   8   1     2034.41     1920.68     42.83 o 
  -2   8   1     2054.83     2062.22     43.65 o 
  -1   8   1        0.00       11.79      5.98 o 
   0   8   1      763.76      775.66     17.98 o 
   1   8   1     1143.27     1058.45     27.24 o 
   2   8   1        2.13       -0.38      4.85 o 
   3   8   1      867.14      960.65     26.88 o 
   4   8   1     1897.83     1836.46     35.98 o 
   5   8   1      404.61      395.89     16.05 o 
   6   8   1      656.31      639.93     33.93 o 
   7   8   1      257.19      257.82     26.42 o 
   8   8   1       59.37       58.14     16.85 o 
   9   8   1        5.38      -13.56     12.50 o 
  -9   9   1        8.98        6.58     14.29 o 
  -8   9   1        2.46        5.86     12.85 o 
  -7   9   1       25.76       11.40     12.47 o 
  -6   9   1       21.69       22.01     17.27 o 
  -5   9   1        0.01       -9.78      7.75 o 
  -4   9   1        5.03       11.42      8.64 o 
  -3   9   1      461.16      440.91     19.80 o 
  -2   9   1      476.97      576.89     20.06 o 
  -1   9   1     2414.24     2272.38     57.57 o 
   0   9   1      942.46      968.21     21.20 o 
   1   9   1       27.14       12.74      6.83 o 
   2   9   1      494.43      517.98     17.38 o 
   3   9   1      363.86      378.86     13.46 o 
   4   9   1     3240.61     3292.16     56.79 o 
   5   9   1      269.33      287.81     18.10 o 
   6   9   1      783.34      814.03     39.72 o 
   7   9   1      193.16      193.69     24.06 o 
   8   9   1       41.24       17.65     13.99 o 
   9   9   1        0.18        4.34     17.57 o 
  -9  10   1        3.63       -5.05     17.22 o 
  -8  10   1       54.49       41.26     37.80 o 
  -7  10   1       10.53        3.07     11.53 o 
  -6  10   1       59.27       38.27     11.13 o 
  -5  10   1       27.00       26.23      9.58 o 
  -4  10   1        8.45       17.07      8.12 o 
  -3  10   1       18.01       19.77      7.73 o 
  -2  10   1      845.30      881.72     26.00 o 
  -1  10   1     1500.77     1627.58     37.65 o 
   0  10   1      582.13      527.23     15.68 o 
   1  10   1     1328.80     1252.13     29.64 o 
   2  10   1     1964.70     2031.86     42.64 o 
   3  10   1      886.87      901.92     21.87 o 
   4  10   1     1600.32     1615.90     33.71 o 
   5  10   1      256.79      245.66     17.65 o 
   6  10   1      913.71      874.41     43.61 o 
   7  10   1       34.55       21.32     13.41 o 
   8  10   1       50.44       77.11     37.04 o 
  -8  11   1       25.79       24.23     14.69 o 
  -7  11   1       75.98      101.25     19.02 o 
  -6  11   1        1.59        3.21      9.40 o 
  -5  11   1        0.25       -1.90      8.57 o 
  -4  11   1      442.23      449.63     21.56 o 
  -3  11   1      154.89      142.05     12.83 o 
  -2  11   1      436.91      524.46     20.09 o 
  -1  11   1     1026.47      982.72     28.09 o 
   0  11   1     1574.94     1727.82     33.54 o 
   1  11   1      146.01      140.36     10.65 o 
   2  11   1     1368.11     1354.55     32.15 o 
   3  11   1      601.85      620.73     20.31 o 
   4  11   1       25.42       19.02      8.92 o 
   5  11   1        9.00       -0.50      9.01 o 
   6  11   1     1272.03     1253.10     65.42 o 
   7  11   1      110.53       77.66     18.44 o 
   8  11   1       98.30       54.60     21.76 o 
  -8  12   1        2.27      -13.40     11.90 o 
  -7  12   1        4.02       -2.66     13.35 o 
  -6  12   1      152.34      167.42     18.93 o 
  -5  12   1      163.32      166.22     16.16 o 
  -4  12   1       10.29        5.20      8.81 o 
  -3  12   1       16.61       16.57      7.93 o 
  -2  12   1      558.60      617.43     29.24 o 
  -1  12   1     1561.39     1505.88     37.82 o 
   0  12   1      623.06      653.58     18.59 o 
   1  12   1        3.39        7.03      6.93 o 
   2  12   1       56.39       63.56      8.38 o 
   3  12   1     1621.35     1615.03     45.43 o 
   4  12   1      373.01      398.78     28.38 o 
   5  12   1       50.24       35.61     11.43 o 
   6  12   1      163.92      138.94     20.97 o 
   7  12   1       26.56       14.34     13.27 o 
   8  12   1       70.74       79.56     20.97 o 
  -8  13   1       83.17       81.31     20.37 o 
  -7  13   1        4.32        7.50     13.64 o 
  -6  13   1       46.48       51.40     13.04 o 
  -5  13   1       64.32       66.80     12.88 o 
  -4  13   1        2.75       10.73      9.08 o 
  -3  13   1       73.13       59.25     11.10 o 
  -2  13   1       10.68       22.38     16.47 o 
  -1  13   1       58.06       28.67     10.65 o 
   0  13   1      194.44      182.85     12.58 o 
   1  13   1       29.35       26.32      7.39 o 
   2  13   1      784.03      830.87     24.48 o 
   3  13   1      214.65      253.16     23.92 o 
   4  13   1       91.09       80.67     30.71 o 
   5  13   1      665.29      642.15     28.70 o 
   6  13   1     1362.30     1595.29     85.89 o 
   7  13   1       10.59       12.48     13.84 o 
   8  13   1      275.06      286.42     32.31 o 
  -8  14   1        0.17       12.28     15.06 o 
  -7  14   1       89.38      111.36     21.98 o 
  -6  14   1       38.97       23.11     14.26 o 
  -5  14   1      118.60      122.97     16.01 o 
  -4  14   1      932.02      934.11     32.87 o 
  -3  14   1       55.27       76.90     12.29 o 
  -2  14   1       42.74       25.70     14.02 o 
  -1  14   1       70.27       63.13      7.37 o 
   0  14   1      733.20      730.48     23.81 o 
   1  14   1       73.59       78.55     10.99 o 
   2  14   1       68.84       64.33     17.58 o 
   3  14   1      638.58      657.36     32.39 o 
   4  14   1       42.06       43.05     14.66 o 
   5  14   1      561.02      590.62     64.15 o 
   6  14   1      204.90      195.56     24.86 o 
   7  14   1        9.39       31.06     21.56 o 
   8  14   1      240.24      184.86     40.77 o 
  -8  15   1       31.58       27.07     16.38 o 
  -7  15   1       48.03       51.33     18.02 o 
  -6  15   1        9.77       16.32     11.53 o 
  -5  15   1      788.67      921.92     34.92 o 
  -4  15   1       15.53       51.28     12.19 o 
  -3  15   1      793.35      860.44     30.81 o 
  -2  15   1        4.27        9.52      9.37 o 
  -1  15   1        5.23        3.95      6.00 o 
   0  15   1        3.60       -3.10      6.29 o 
   1  15   1       19.09       32.34      8.13 o 
   2  15   1        9.87       10.78     11.61 o 
   3  15   1      252.72      218.92     22.18 o 
   4  15   1       91.31      108.91     18.52 o 
   5  15   1      116.21      115.56     19.82 o 
   6  15   1        3.85        9.64     14.69 o 
   7  15   1       17.59        9.31     14.80 o 
   8  15   1       56.03       30.03     28.74 o 
  -8  16   1        5.71       -9.12     15.41 o 
  -7  16   1       16.26        0.79     13.86 o 
  -6  16   1      133.09      153.41     18.73 o 
  -5  16   1       39.13       53.60     13.00 o 
  -4  16   1       54.99       42.09     16.41 o 
  -3  16   1       52.32       61.21     12.92 o 
  -2  16   1      521.27      536.58     24.80 o 
  -1  16   1      231.73      246.30     33.85 o 
   0  16   1       45.86       42.26      9.10 o 
   1  16   1     1327.78     1441.00     49.53 o 
   2  16   1      848.03      839.97     52.16 o 
   3  16   1     1105.72     1106.74     44.90 o 
   4  16   1      986.79      954.63     62.02 o 
   5  16   1       48.65       57.92     16.54 o 
   6  16   1       53.07       31.53     15.83 o 
   7  16   1       12.63       19.24     15.06 o 
  -7  17   1        4.85       12.32     15.35 o 
  -6  17   1       17.40        9.91     15.69 o 
  -5  17   1      110.67      128.02     17.21 o 
  -4  17   1       82.12      107.31     16.28 o 
  -3  17   1       87.82       94.27     15.27 o 
  -2  17   1       23.45       17.19     11.79 o 
  -1  17   1       70.96       61.86     11.03 o 
   0  17   1      835.05      814.37     27.69 o 
   1  17   1      209.71      189.32     19.40 o 
   2  17   1       20.60       24.91     13.41 o 
   3  17   1      784.37      842.65     39.77 o 
   4  17   1     1177.19     1183.91     49.85 o 
   5  17   1       33.39       29.15     19.67 o 
   6  17   1       19.37       29.71     15.54 o 
   7  17   1        8.97       -0.62     14.25 o 
  -7  18   1        0.27        0.48     14.29 o 
  -6  18   1       60.39       52.34     15.02 o 
  -5  18   1       67.59      101.18     16.71 o 
  -4  18   1      468.60      484.78     27.16 o 
  -3  18   1      270.89      252.00     21.07 o 
  -2  18   1       48.80       53.09     12.90 o 
  -1  18   1      118.21       94.36     13.31 o 
   0  18   1       10.06        2.25      8.92 o 
   1  18   1      185.89      205.17     46.92 o 
   2  18   1      589.58      608.39     38.98 o 
   3  18   1      870.82      872.99     41.65 o 
   4  18   1       91.35       82.02     19.15 o 
   5  18   1       24.66       42.85     16.99 o 
   6  18   1        0.53        5.62     14.24 o 
   7  18   1        2.25        9.36     15.94 o 
  -7  19   1       60.51       51.67     25.49 o 
  -6  19   1       13.29       -2.94     12.44 o 
  -5  19   1       49.18       33.70     13.91 o 
  -4  19   1      251.32      271.07     25.48 o 
  -3  19   1      134.25      158.84     18.52 o 
  -2  19   1       44.58       32.24     15.59 o 
  -1  19   1      200.61      196.99     17.03 o 
   0  19   1       49.18       32.07     10.36 o 
   1  19   1      611.99      663.72     49.71 o 
   2  19   1     1629.30     1523.02     89.11 o 
   3  19   1      337.45      327.96     29.21 o 
   4  19   1      184.39      188.39     24.53 o 
   5  19   1       35.13       42.08     17.39 o 
   6  19   1       17.40       37.33     23.92 o 
   7  19   1       12.96        9.91     20.95 o 
  -6  20   1       17.04      -14.07     11.87 o 
  -5  20   1       84.07       72.41     16.05 o 
  -4  20   1      153.86      168.90     19.80 o 
  -3  20   1        2.15        7.26     13.30 o 
  -2  20   1      693.84      759.07     39.83 o 
  -1  20   1        1.12       10.69      9.80 o 
   0  20   1      476.05      526.97     32.69 o 
   1  20   1     1207.30     1280.74     52.02 o 
   2  20   1      444.08      496.06     33.85 o 
   3  20   1        0.11      -17.19     11.79 o 
   4  20   1       57.50       81.25     18.56 o 
   5  20   1       22.99       11.56     19.56 o 
   6  20   1        7.13        7.20     15.13 o 
  -6  21   1      124.23      132.23     19.79 o 
  -5  21   1        1.29        5.23     12.48 o 
  -4  21   1       85.89      103.81     22.07 o 
  -3  21   1       15.97       34.14     15.63 o 
  -2  21   1       57.48       87.48     20.04 o 
  -1  21   1        8.98       17.41     10.09 o 
   0  21   1      268.21      239.05     32.68 o 
   1  21   1      513.20      536.39     35.55 o 
   2  21   1      222.56      237.19     26.75 o 
   3  21   1       20.16       53.26     16.79 o 
   4  21   1       11.53       20.93     15.62 o 
   5  21   1        1.31        5.64     15.73 o 
   6  21   1       16.50        1.38     15.65 o 
  -6  22   1       84.52       57.72     32.68 o 
  -5  22   1       48.62       67.83     19.55 o 
  -4  22   1        0.25       -9.47     13.29 o 
  -3  22   1       11.70       21.84     18.92 o 
  -2  22   1      104.46      105.58     16.05 o 
  -1  22   1       75.87       98.11     22.33 o 
   0  22   1      118.55      120.95     21.41 o 
   1  22   1      123.62      102.55     20.31 o 
   2  22   1        0.23        4.60     21.85 o 
   3  22   1        2.75       -7.41     22.39 o 
   4  22   1        0.76       27.04     18.07 o 
   5  22   1      112.50      133.71     24.89 o 
   6  22   1        3.46        1.32     16.19 o 
  -5  23   1       44.57       27.54     17.39 o 
  -4  23   1       28.84       27.18     17.09 o 
  -3  23   1       56.26       31.68     17.98 o 
  -2  23   1       38.60       15.76     11.37 o 
  -1  23   1      805.96      801.38     44.36 o 
   0  23   1      892.44      919.95     79.28 o 
   1  23   1      173.32      202.82     49.10 o 
   2  23   1       10.80       -6.53     13.43 o 
   3  23   1        0.16       -2.15     13.33 o 
   4  23   1       40.31       44.22     21.40 o 
   5  23   1       31.89       65.78     21.42 o 
  -5  24   1       17.90        6.86     16.09 o 
  -4  24   1       37.85       69.91     20.35 o 
  -3  24   1       39.04       24.47     15.92 o 
  -2  24   1      336.65      317.62     23.91 o 
  -1  24   1      249.40      263.53     29.69 o 
   0  24   1        1.84       16.66     15.75 o 
   1  24   1      101.91       67.00     20.37 o 
   2  24   1       20.91        9.37     29.28 o 
   3  24   1       44.16       19.36     23.29 o 
   4  24   1        2.01        2.43     15.36 o 
   5  24   1        6.99       -0.69     25.52 o 
  -4  25   1       28.07       19.92     17.08 o 
  -3  25   1        8.18        1.46     10.35 o 
  -2  25   1       91.54       55.11     19.10 o 
  -1  25   1       48.57       44.65     23.33 o 
   0  25   1       94.60       80.44     20.66 o 
   1  25   1       12.17      -12.41     15.93 o 
   2  25   1       27.80       22.48     17.14 o 
   3  25   1       17.17       35.91     18.14 o 
   4  25   1       14.79        6.21     17.52 o 
  -4  26   1        9.99        8.19     17.08 o 
  -3  26   1       41.31       26.77     12.70 o 
  -2  26   1       30.12       12.46     17.13 o 
  -1  26   1       78.05       96.23     22.57 o 
   0  26   1        7.41       12.42     16.72 o 
   1  26   1      123.01      123.61     24.82 o 
   2  26   1      364.00      444.63     38.36 o 
   3  26   1        4.75       14.78     17.51 o 
   4  26   1        6.26       -5.62     16.19 o 
  -3  27   1       31.88       31.70     18.64 o 
  -2  27   1      157.49      211.46     29.48 o 
  -1  27   1        1.80      -16.12     31.84 o 
   0  27   1       11.99       -0.66     16.83 o 
   1  27   1       50.97       38.01     22.28 o 
   2  27   1        0.08       28.25     17.64 o 
   3  27   1       15.24        0.87     16.96 o 
  -2  28   1       61.24      106.40     24.32 o 
  -1  28   1        8.34       14.05     19.62 o 
   0  28   1       83.57       90.46     23.04 o 
   1  28   1       30.52       48.81     21.20 o 
   2  28   1       60.06       98.07     25.68 o 
  -8   0   2       57.92       30.27     19.58 o 
  -6   0   2      116.99      123.69     15.76 o 
  -4   0   2     4200.72     4303.45    139.05 o 
  -2   0   2     9762.32     9544.25    190.61 o 
   0   0   2       41.96       48.22      3.70 o 
   2   0   2     5596.56     5732.98    170.91 o 
   4   0   2      300.03      292.99     19.14 o 
   6   0   2      256.27      289.27     34.20 o 
   8   0   2       23.68       24.37     20.27 o 
  -9   1   2        0.69       -6.24     12.07 o 
  -8   1   2       27.22       18.97     14.15 o 
  -7   1   2      225.90      183.92     36.75 o 
  -6   1   2      319.84      355.35     25.01 o 
  -5   1   2      268.99      267.87     15.03 o 
  -4   1   2      629.84      638.57     31.51 o 
  -3   1   2        0.47       -7.37      4.91 o 
  -2   1   2      412.45      397.20     10.86 o 
  -1   1   2      618.51      504.38     10.31 o 
   0   1   2        5.31       10.60      2.63 o 
   1   1   2     1037.56     1082.14     24.73 o 
   2   1   2      116.72      112.61      7.42 o 
   3   1   2       25.79       17.19      5.46 o 
   4   1   2       16.70        7.97      5.71 o 
   5   1   2       15.17        3.38      6.31 o 
   6   1   2       17.68        5.98     15.91 o 
   7   1   2        7.05      -19.44     12.96 o 
   8   1   2        2.15       15.69     13.39 o 
   9   1   2       56.59       51.99     32.99 o 
  -9   2   2       91.77       82.40     19.66 o 
  -8   2   2      133.46      160.81     21.48 o 
  -7   2   2      102.43      114.61     17.63 o 
  -6   2   2       13.60       15.42      8.70 o 
  -5   2   2       21.66       16.37      7.62 o 
  -4   2   2        0.00       -3.72      4.87 o 
  -3   2   2      305.34      271.15     11.98 o 
  -2   2   2     6455.27     6093.74     88.49 o 
  -1   2   2        0.12       -3.23      2.67 o 
   0   2   2     1786.52     1857.53     51.76 o 
   1   2   2     2356.80     2284.83     36.74 o 
   2   2   2     1407.18     1361.09     25.79 o 
   3   2   2     2074.43     1979.45     36.47 o 
   4   2   2      717.39      651.65     30.17 o 
   5   2   2      399.29      339.90     23.93 o 
   6   2   2       40.53       59.00     11.31 o 
   7   2   2        0.24        1.78     11.85 o 
   8   2   2        0.34        0.53     11.82 o 
   9   2   2        3.58        9.69     14.74 o 
  -9   3   2        8.35       23.00     12.71 o 
  -8   3   2        1.38        8.95     12.06 o 
  -7   3   2       23.09       38.56     13.86 o 
  -6   3   2     1176.20     1186.46     46.49 o 
  -5   3   2       64.25       54.48      8.88 o 
  -4   3   2      109.41      117.63     10.30 o 
  -3   3   2      944.58      850.85     22.34 o 
  -2   3   2    11779.06    11043.93    155.84 o 
  -1   3   2     4142.97     4014.05     59.56 o 
   0   3   2     1446.53     1290.86     19.70 o 
   1   3   2      348.04      370.47      9.34 o 
   2   3   2     9132.61     8907.16    114.79 o 
   3   3   2       69.32       62.06      6.90 o 
   4   3   2      602.86      582.55     18.23 o 
   5   3   2      452.20      450.27     19.94 o 
   6   3   2      502.23      497.71     23.67 o 
   7   3   2       59.55       44.10     31.08 o 
   8   3   2        0.52        4.32     12.75 o 
   9   3   2        0.64       -0.54     13.22 o 
  -9   4   2       77.94       97.04     28.35 o 
  -8   4   2       47.13       34.11     11.93 o 
  -7   4   2      204.94      235.82     23.42 o 
  -6   4   2       25.80       17.17      8.94 o 
  -5   4   2      353.77      350.29     19.23 o 
  -4   4   2        5.77       19.35      6.32 o 
  -3   4   2      190.51      157.32      8.20 o 
  -2   4   2      320.62      292.80     11.62 o 
  -1   4   2     8024.72     8148.88    116.51 o 
   0   4   2     2991.57     2955.89     40.50 o 
   1   4   2      107.62      115.35      6.14 o 
   2   4   2     5158.76     4890.43     74.20 o 
   3   4   2     2587.47     2462.53     38.78 o 
   4   4   2        0.95        2.96      5.59 o 
   5   4   2        5.39       10.09     14.01 o 
   6   4   2      222.77      228.77     23.62 o 
   7   4   2      197.72      192.59     41.27 o 
   8   4   2        0.74      -15.78     10.52 o 
   9   4   2       11.06       12.82     12.25 o 
  -9   5   2        0.09        5.34     13.59 o 
  -8   5   2       61.19       65.78     16.65 o 
  -7   5   2       39.91       45.98     13.86 o 
  -6   5   2       49.65       39.46     11.85 o 
  -5   5   2      439.46      451.44     19.40 o 
  -4   5   2     1308.41     1391.96     37.25 o 
  -3   5   2      647.42      642.02     15.52 o 
  -2   5   2     2761.88     2550.93     48.85 o 
  -1   5   2    10630.21     9953.65    141.85 o 
   0   5   2     2294.13     2279.24     36.63 o 
   1   5   2     1459.15     1332.57     21.89 o 
   2   5   2      184.71      166.97      8.78 o 
   3   5   2     2941.75     2852.38     49.01 o 
   4   5   2       13.08       14.71      5.86 o 
   5   5   2      768.41      718.36     32.71 o 
   6   5   2       59.82       73.03     10.25 o 
   7   5   2       94.39       91.44     31.69 o 
   8   5   2        0.32      -14.35     10.64 o 
   9   5   2       36.57       23.20     17.11 o 
  -9   6   2       33.14       47.82     17.42 o 
  -8   6   2        4.52        7.29     12.68 o 
  -7   6   2        2.45        8.69     10.95 o 
  -6   6   2       42.79       54.34     19.65 o 
  -5   6   2      308.74      273.10     16.12 o 
  -4   6   2      194.99      158.81     12.12 o 
  -3   6   2     2022.13     1935.80     41.62 o 
  -2   6   2      527.42      502.62     16.37 o 
  -1   6   2    10832.26    10312.76    147.66 o 
   0   6   2        0.04        8.07      4.41 o 
   1   6   2      246.90      236.45      8.28 o 
   2   6   2      304.48      288.30     11.09 o 
   3   6   2     3244.61     3410.67     57.03 o 
   4   6   2     2921.19     3000.73     61.27 o 
   5   6   2     1248.42     1223.75     54.22 o 
   6   6   2       33.96       33.89     10.14 o 
   7   6   2        4.55       14.23     12.17 o 
   8   6   2        1.39      -16.09     10.73 o 
   9   6   2       53.87       78.90     20.96 o 
  -9   7   2        0.96       12.38     14.15 o 
  -8   7   2       23.37       29.08     26.44 o 
  -7   7   2       16.48       32.05     12.88 o 
  -6   7   2       43.09       44.90     10.35 o 
  -5   7   2       10.66       12.54      7.68 o 
  -4   7   2      164.80      215.63      9.88 o 
  -3   7   2     1603.15     1708.05     38.89 o 
  -2   7   2      354.79      363.33     14.46 o 
  -1   7   2     2844.18     2997.92     49.08 o 
   0   7   2     2464.77     2336.04     38.62 o 
   1   7   2     9065.23     9225.88    119.07 o 
   2   7   2       44.52       45.30      6.23 o 
   3   7   2     3075.99     3055.51     52.56 o 
   4   7   2     1509.67     1526.15     49.51 o 
   5   7   2      576.79      594.08     34.62 o 
   6   7   2        0.03      -10.34      7.41 o 
   7   7   2       68.44       76.32     33.26 o 
   8   7   2      153.70      122.29     21.18 o 
   9   7   2       57.69       82.26     21.29 o 
  -9   8   2       14.21       10.97     15.44 o 
  -8   8   2        1.36       -2.61     11.93 o 
  -7   8   2       15.16       13.77     11.93 o 
  -6   8   2      221.47      228.41     17.51 o 
  -5   8   2       50.37       43.27      9.90 o 
  -4   8   2      947.00      996.38     36.21 o 
  -3   8   2       26.85       25.32     11.85 o 
  -2   8   2     2416.29     2425.08     49.42 o 
  -1   8   2     1096.69     1029.26     22.34 o 
   0   8   2        5.14        4.09      3.92 o 
   1   8   2      178.27      158.82      7.68 o 
   2   8   2     3006.38     3122.11     52.15 o 
   3   8   2      152.12      150.14     11.26 o 
   4   8   2      207.48      205.96     13.91 o 
   5   8   2       28.50       15.66      8.86 o 
   6   8   2      140.62      155.52     20.58 o 
   7   8   2       25.82       38.04     14.54 o 
   8   8   2      263.88      231.92     26.95 o 
   9   8   2      119.65      131.79     24.35 o 
  -9   9   2       19.89       16.46     17.82 o 
  -8   9   2       10.95        6.60     12.49 o 
  -7   9   2        0.44       11.38     12.36 o 
  -6   9   2      297.02      328.69     20.48 o 
  -5   9   2       36.92       33.09      9.44 o 
  -4   9   2       51.78       52.28      9.35 o 
  -3   9   2      311.59      335.21     16.02 o 
  -2   9   2     1862.57     2063.89     44.72 o 
  -1   9   2     1111.24     1002.84     22.73 o 
   0   9   2     2838.02     2891.55     42.81 o 
   1   9   2      390.32      459.86     12.72 o 
   2   9   2       18.48       29.55      7.29 o 
   3   9   2       92.69       98.28     12.24 o 
   4   9   2      831.34      884.12     30.99 o 
   5   9   2      166.00      202.58     29.71 o 
   6   9   2       37.96       35.36     33.17 o 
   7   9   2      575.84      636.37     38.90 o 
   8   9   2       62.43       74.12     31.82 o 
  -8  10   2       38.92       45.80     16.55 o 
  -7  10   2       16.74       15.24     10.34 o 
  -6  10   2       17.68       29.71     10.74 o 
  -5  10   2       11.46       25.37     11.17 o 
  -4  10   2       21.82       31.79      8.91 o 
  -3  10   2       23.90       36.24      8.56 o 
  -2  10   2      892.38     1091.07     29.49 o 
  -1  10   2      107.11      115.22     14.77 o 
   0  10   2     1454.16     1510.04     30.20 o 
   1  10   2      312.46      338.65     14.43 o 
   2  10   2       96.57       99.96      9.98 o 
   3  10   2      140.87      143.92     11.77 o 
   4  10   2      333.18      331.46     17.57 o 
   5  10   2       92.06      137.00     21.85 o 
   6  10   2     1538.30     1467.01     55.10 o 
   7  10   2      285.05      249.69     27.18 o 
   8  10   2      193.99      278.46     51.74 o 
  -8  11   2        2.00      -13.22     12.15 o 
  -7  11   2       18.41       43.50     12.77 o 
  -6  11   2       48.41       62.95     14.59 o 
  -5  11   2      195.66      210.98     18.00 o 
  -4  11   2      175.93      205.26     15.87 o 
  -3  11   2      465.76      448.42     19.89 o 
  -2  11   2        9.08       13.76      7.53 o 
  -1  11   2      202.35      226.94     14.59 o 
   0  11   2      233.13      249.21     12.67 o 
   1  11   2     2795.09     2605.44     49.58 o 
   2  11   2      228.09      227.41     13.33 o 
   3  11   2       99.19       94.13     20.06 o 
   4  11   2       44.47       35.84     11.08 o 
   5  11   2      277.98      270.42     25.37 o 
   6  11   2       39.51       28.82     13.90 o 
   7  11   2       38.88       48.13     16.28 o 
   8  11   2       23.65       34.89     16.42 o 
  -8  12   2      129.65      110.50     22.15 o 
  -7  12   2       25.92       -0.44     10.93 o 
  -6  12   2       17.77       -5.75     15.95 o 
  -5  12   2      219.27      219.48     18.11 o 
  -4  12   2      301.00      297.83     19.75 o 
  -3  12   2      605.49      612.01     23.60 o 
  -2  12   2      623.40      630.78     43.89 o 
  -1  12   2       87.07       99.91      9.51 o 
   0  12   2     4538.16     4824.89     77.80 o 
   1  12   2       66.32       54.76      7.75 o 
   2  12   2       21.64       30.87      8.22 o 
   3  12   2      286.57      331.61     17.05 o 
   4  12   2       56.96       50.08     13.90 o 
   5  12   2       49.09       48.55     14.67 o 
   6  12   2     1740.29     1840.11     76.73 o 
   7  12   2       40.53       62.03     17.03 o 
   8  12   2      135.70      155.64     29.86 o 
  -8  13   2        2.17       -3.17     13.81 o 
  -7  13   2      234.69      254.56     22.67 o 
  -6  13   2        4.97        0.61      9.86 o 
  -5  13   2      302.06      305.46     20.94 o 
  -4  13   2       11.60       11.43      9.59 o 
  -3  13   2        4.66      -10.75      7.17 o 
  -2  13   2     1813.29     1847.04     45.11 o 
  -1  13   2       45.26       48.87      8.00 o 
   0  13   2     1430.57     1575.33     33.41 o 
   1  13   2     1167.99     1271.02     34.07 o 
   2  13   2        8.49        6.57      7.13 o 
   3  13   2       44.90       46.45      9.78 o 
   4  13   2      606.32      593.52     32.02 o 
   5  13   2      333.25      421.03     30.99 o 
   6  13   2       25.52       14.74     22.32 o 
   7  13   2        2.38      -16.46     10.98 o 
   8  13   2      435.28      393.36     37.17 o 
  -8  14   2       31.73       12.24     20.75 o 
  -7  14   2        2.36      -12.05     11.00 o 
  -6  14   2       27.67       31.36     17.56 o 
  -5  14   2        0.01       -8.09      8.76 o 
  -4  14   2       10.41       22.66     10.37 o 
  -3  14   2       31.09       34.20     10.26 o 
  -2  14   2     1010.17     1028.87     32.09 o 
  -1  14   2      249.33      282.49     14.41 o 
   0  14   2      409.54      351.61     23.39 o 
   1  14   2      424.31      410.37     18.56 o 
   2  14   2     2483.18     2511.78     54.50 o 
   3  14   2        8.74        2.84     10.08 o 
   4  14   2       28.16       33.55     21.53 o 
   5  14   2      631.58      651.47     38.37 o 
   6  14   2      341.58      349.54     31.62 o 
   7  14   2        0.57       12.51     13.78 o 
   8  14   2      152.05      135.10     24.76 o 
  -8  15   2       29.87       26.84     17.14 o 
  -7  15   2       12.86       -1.94     11.63 o 
  -6  15   2      258.93      263.49     22.17 o 
  -5  15   2       14.08       16.08     10.81 o 
  -4  15   2       95.16      100.81     14.51 o 
  -3  15   2        0.46        0.98      9.17 o 
  -2  15   2     1021.60     1091.31     29.34 o 
  -1  15   2      219.04      223.91     13.85 o 
   0  15   2      304.30      278.56     14.50 o 
   1  15   2        5.78        9.62      7.77 o 
   2  15   2     2044.25     2135.88     63.34 o 
   3  15   2      410.73      419.10     34.90 o 
   4  15   2     1075.40     1084.56     46.09 o 
   5  15   2      119.32       88.74     24.60 o 
   6  15   2       28.34       19.43     14.72 o 
   7  15   2       14.72        5.07     14.86 o 
   8  15   2      319.44      231.21     31.02 o 
  -7  16   2       69.39       98.05     17.21 o 
  -6  16   2       20.49       16.78     11.79 o 
  -5  16   2      183.99      207.97     19.60 o 
  -4  16   2      497.92      515.72     26.93 o 
  -3  16   2      264.15      283.22     20.32 o 
  -2  16   2       13.07       18.22      8.13 o 
  -1  16   2        7.90       -9.98      6.65 o 
   0  16   2       97.29       99.23     11.04 o 
   1  16   2       64.05       63.11     10.71 o 
   2  16   2       60.06       60.94     12.13 o 
   3  16   2     1089.37     1128.28     45.69 o 
   4  16   2     1455.63     1446.09     54.75 o 
   5  16   2       43.03       41.76     15.60 o 
   6  16   2       72.60       64.98     18.40 o 
   7  16   2        0.83        5.23     17.21 o 
  -7  17   2       36.43       44.38     14.96 o 
  -6  17   2       81.00       88.61     16.76 o 
  -5  17   2      153.75      160.69     18.54 o 
  -4  17   2      546.45      572.81     28.30 o 
  -3  17   2       84.34       91.92     14.77 o 
  -2  17   2        2.58        2.83      7.82 o 
  -1  17   2        0.03       -5.92      7.22 o 
   0  17   2      454.47      495.80     22.48 o 
   1  17   2       40.84       33.49     10.14 o 
   2  17   2      138.26      155.40     25.95 o 
   3  17   2      243.44      242.06     25.26 o 
   4  17   2       11.73       16.36     14.49 o 
   5  17   2        7.65       21.43     14.30 o 
   6  17   2       21.83       23.78     15.75 o 
   7  17   2        1.15        7.41     15.87 o 
  -7  18   2       50.02       55.64     16.14 o 
  -6  18   2       16.24       22.52     12.63 o 
  -5  18   2      229.46      214.74     21.13 o 
  -4  18   2      317.70      349.72     35.97 o 
  -3  18   2       19.83       31.39     12.16 o 
  -2  18   2      126.33      160.72     15.10 o 
  -1  18   2      155.32      179.65     19.81 o 
   0  18   2       76.28       88.69     17.67 o 
   1  18   2      506.83      494.73     23.30 o 
   2  18   2     2271.22     2317.48     72.39 o 
   3  18   2      383.18      303.67     47.30 o 
   4  18   2      372.28      365.53     53.69 o 
   5  18   2       43.25       41.51     16.08 o 
   6  18   2        3.91       29.01     16.32 o 
   7  18   2        0.01      -18.76     12.51 o 
  -7  19   2       60.74       49.27     16.67 o 
  -6  19   2      200.39      236.64     23.88 o 
  -5  19   2       49.16       51.97     14.16 o 
  -4  19   2      344.61      344.42     30.25 o 
  -3  19   2      291.54      282.74     39.21 o 
  -2  19   2       21.26       25.99      9.77 o 
  -1  19   2       65.11       54.87     10.89 o 
   0  19   2      173.59      195.52     26.50 o 
   1  19   2     1458.06     1478.81    122.03 o 
   2  19   2      303.41      284.13     26.80 o 
   3  19   2        1.58      -13.69     11.78 o 
   4  19   2        5.12        1.27     12.75 o 
   5  19   2        4.24       27.59     15.88 o 
   6  19   2       77.44      103.26     21.60 o 
   7  19   2        0.00        2.33     15.48 o 
  -6  20   2      230.23      214.62     23.44 o 
  -5  20   2       10.68       10.85     12.94 o 
  -4  20   2       16.92        1.86     18.18 o 
  -3  20   2        4.22       -0.90      8.08 o 
  -2  20   2       83.62       65.94     12.24 o 
  -1  20   2        0.10       -5.52     10.87 o 
   0  20   2       41.47       64.91     12.84 o 
   1  20   2      156.99      176.55     23.73 o 
   2  20   2        8.20       11.59     14.17 o 
   3  20   2       27.44       27.73     14.71 o 
   4  20   2        7.69       14.81     14.51 o 
   5  20   2       18.04       -3.38     14.01 o 
   6  20   2       43.70       50.09     18.78 o 
  -6  21   2      128.12      124.53     20.19 o 
  -5  21   2       43.03       49.53     18.39 o 
  -4  21   2        0.01      -13.56     10.92 o 
  -3  21   2      172.00      185.00     16.29 o 
  -2  21   2       60.86       38.40     10.55 o 
  -1  21   2       20.56       14.74     10.71 o 
   0  21   2      609.79      590.03     27.50 o 
   1  21   2        0.28        9.97     13.93 o 
   2  21   2       49.01       43.85     18.59 o 
   3  21   2       11.56       12.64     15.28 o 
   4  21   2      168.12      196.75     25.88 o 
   5  21   2       18.55       -1.49     14.80 o 
   6  21   2        0.20        7.35     28.92 o 
  -6  22   2       47.94       41.54     19.44 o 
  -5  22   2        2.05      -14.93     12.07 o 
  -4  22   2      121.28      131.44     27.77 o 
  -3  22   2       30.41       34.93     11.13 o 
  -2  22   2        0.06       -3.13      9.53 o 
  -1  22   2      393.70      356.98     23.61 o 
   0  22   2       52.47       58.79     20.10 o 
   1  22   2        0.01       -8.58     14.13 o 
   2  22   2       53.69       49.70     38.77 o 
   3  22   2       58.81      105.06     21.13 o 
   4  22   2        2.30      -19.09     18.25 o 
   5  22   2       12.56        7.26     16.45 o 
  -5  23   2       19.54       11.23     14.34 o 
  -4  23   2        6.84       13.87     12.10 o 
  -3  23   2        8.56       11.09     10.44 o 
  -2  23   2       79.95       79.06     15.06 o 
  -1  23   2        6.52       11.93     10.74 o 
   0  23   2       14.29        3.93     14.04 o 
   1  23   2       82.36      119.35     21.88 o 
   2  23   2      195.61      208.92     26.84 o 
   3  23   2        5.53        6.63     15.00 o 
   4  23   2       56.54       57.99     19.24 o 
   5  23   2       15.21       -5.54     26.40 o 
  -5  24   2       15.72       36.67     13.62 o 
  -4  24   2        0.06       17.57     11.93 o 
  -3  24   2       29.13       23.19     11.81 o 
  -2  24   2        8.28       11.56     13.96 o 
  -1  24   2       20.29       30.86     17.09 o 
   0  24   2        0.37       -5.56     14.66 o 
   1  24   2       65.07       86.03     21.25 o 
   2  24   2        0.01       15.28     15.48 o 
   3  24   2        0.67       13.82     15.30 o 
   4  24   2      171.30      168.88     27.59 o 
   5  24   2       42.79       43.24     19.58 o 
  -4  25   2       46.67       51.74     14.81 o 
  -3  25   2       16.08       10.57     11.65 o 
  -2  25   2       13.95        3.53     12.15 o 
  -1  25   2        1.59      -20.68     13.79 o 
   0  25   2       15.23       19.01     16.13 o 
   1  25   2        0.09        6.49     15.57 o 
   2  25   2      113.20       82.70     21.42 o 
   3  25   2        0.02      -21.27     14.18 o 
   4  25   2       36.10       32.08     26.98 o 
  -3  26   2        2.03       -9.76     11.39 o 
  -2  26   2       52.69       79.46     21.41 o 
  -1  26   2        3.11      -21.58     15.31 o 
   0  26   2      114.80      124.52     68.11 o 
   1  26   2       20.19       41.90     18.81 o 
   2  26   2       49.08       90.03     21.83 o 
   3  26   2       66.07       72.26     21.34 o 
  -3  27   2        2.61        7.94     12.26 o 
  -2  27   2        0.12        4.25     16.43 o 
  -1  27   2        1.23        1.77     16.11 o 
   0  27   2       50.25       49.60     20.80 o 
   1  27   2        1.44       -1.03     18.88 o 
   2  27   2        5.37       10.83     31.05 o 
  -1  28   2        4.22       -2.12     17.98 o 
   0  28   2      134.08      154.66     27.11 o 
   1  28   2       12.57        2.97     18.24 o 
  -9   0   3      198.77      211.84     37.11 o 
  -7   0   3       26.16       24.41     11.97 o 
  -5   0   3      151.34      154.53     22.03 o 
  -3   0   3     6255.68     6201.44    130.32 o 
  -1   0   3     7578.28     6164.11    545.89 o 
   1   0   3     5377.03     5610.06    181.67 o 
   3   0   3      141.18      159.07     14.05 o 
   5   0   3      143.60      180.75     18.47 o 
   7   0   3      217.80      197.08     34.59 o 
   9   0   3       21.75       31.32     23.97 o 
  -9   1   3        5.96        4.41     14.66 o 
  -8   1   3        2.46       -1.38     11.86 o 
  -7   1   3       36.83       30.39      8.83 o 
  -6   1   3        8.46        7.47      8.00 o 
  -5   1   3        6.31       16.09      7.31 o 
  -4   1   3      650.71      731.90     21.81 o 
  -3   1   3     2101.00     2043.49     35.67 o 
  -2   1   3     1802.28     1740.14     29.40 o 
  -1   1   3      514.23      522.57     12.92 o 
   0   1   3       10.15        9.49      2.95 o 
   1   1   3      377.65      378.63     15.38 o 
   2   1   3     3262.28     3134.43     61.79 o 
   3   1   3       19.83       15.04      5.82 o 
   4   1   3      646.87      622.11     19.16 o 
   5   1   3      497.09      485.33     27.53 o 
   6   1   3       90.70       89.05     11.44 o 
   7   1   3        0.03      -14.60     11.86 o 
   8   1   3       10.37       -6.02     11.91 o 
   9   1   3        0.26        5.48     15.44 o 
  -9   2   3       15.02       33.17     22.82 o 
  -8   2   3       99.50       96.33     18.17 o 
  -7   2   3        8.59       18.89      8.45 o 
  -6   2   3      146.79      132.74     27.44 o 
  -5   2   3      191.11      212.98     14.24 o 
  -4   2   3      760.17      736.15     19.13 o 
  -3   2   3      261.03      285.43     17.96 o 
  -2   2   3      148.17      154.05      6.85 o 
  -1   2   3      803.50      841.51     15.72 o 
   0   2   3      228.90      244.92      7.02 o 
   1   2   3      935.22     1014.26     26.66 o 
   2   2   3       82.19       83.17      7.22 o 
   3   2   3      151.00      179.71     12.03 o 
   4   2   3      257.47      266.54     13.48 o 
   5   2   3        7.04       16.77      7.63 o 
   6   2   3      116.16      121.12     12.45 o 
   7   2   3      161.23      175.68     17.72 o 
   8   2   3        0.05       -0.22     12.33 o 
   9   2   3       14.59        9.53     15.99 o 
  -9   3   3       33.92       33.94     16.77 o 
  -8   3   3       13.56       -3.67     12.03 o 
  -7   3   3       51.76       49.94     11.38 o 
  -6   3   3      482.33      475.58     27.55 o 
  -5   3   3       13.20       13.66      7.35 o 
  -4   3   3      838.48      832.35     24.16 o 
  -3   3   3      410.20      400.24     11.17 o 
  -2   3   3     2177.51     2106.89     31.59 o 
  -1   3   3     2416.36     2408.67     34.28 o 
   0   3   3     1249.73     1226.31     26.13 o 
   1   3   3     2958.02     2791.23     53.69 o 
   2   3   3      117.78      148.40      8.53 o 
   3   3   3        4.24        0.77      4.91 o 
   4   3   3       12.06       14.22      6.49 o 
   5   3   3        6.10        5.29      6.90 o 
   6   3   3        0.00       -1.65      7.68 o 
   7   3   3        4.93        5.18      9.94 o 
   8   3   3        4.72        4.49     12.81 o 
   9   3   3        1.29       -2.97     13.73 o 
  -9   4   3        2.11       29.73     15.56 o 
  -8   4   3        8.94        2.50     12.15 o 
  -7   4   3       55.33       59.91     11.80 o 
  -6   4   3        9.20        1.09      8.08 o 
  -5   4   3      501.69      465.45     15.94 o 
  -4   4   3     1714.51     1698.02     32.86 o 
  -3   4   3      998.62      849.67     17.37 o 
  -2   4   3       19.29       26.32      3.94 o 
  -1   4   3      298.93      334.22      9.17 o 
   0   4   3     1386.76     1367.02     22.00 o 
   1   4   3      319.47      348.27      9.74 o 
   2   4   3      199.82      227.60      8.48 o 
   3   4   3        1.20        1.76      5.23 o 
   4   4   3     1139.76     1261.29     29.24 o 
   5   4   3      293.82      262.63     16.49 o 
   6   4   3       31.12       31.82      9.46 o 
   7   4   3       13.56        9.68      9.62 o 
   8   4   3       11.62       13.98     14.91 o 
   9   4   3       14.94        6.80     15.33 o 
  -9   5   3        0.31       -2.54     13.48 o 
  -8   5   3       14.71        0.83     11.91 o 
  -7   5   3        5.40       -0.11     13.53 o 
  -6   5   3       24.80       16.91      8.82 o 
  -5   5   3      100.83       83.88      8.34 o 
  -4   5   3      468.81      503.34     15.25 o 
  -3   5   3      121.64       99.41      6.57 o 
  -2   5   3      130.68      134.94      6.47 o 
  -1   5   3     4143.16     4100.28     55.86 o 
   0   5   3     5908.13     5725.19     75.59 o 
   1   5   3      108.64      107.21      6.27 o 
   2   5   3     1279.06     1292.94     22.93 o 
   3   5   3     1594.71     1596.22     32.49 o 
   4   5   3      845.88      883.29     23.71 o 
   5   5   3     1058.86      982.97     24.28 o 
   6   5   3      160.63      173.59     14.37 o 
   7   5   3        0.49       -4.55      7.52 o 
   8   5   3       16.39        6.09     12.57 o 
   9   5   3       65.83      124.08     23.86 o 
  -9   6   3        1.42       -1.09     13.77 o 
  -8   6   3       21.72       37.08     19.46 o 
  -7   6   3       16.35        9.83      9.06 o 
  -6   6   3        5.18       -0.01      7.77 o 
  -5   6   3      231.85      215.78     15.20 o 
  -4   6   3     1950.50     1953.33     36.52 o 
  -3   6   3      241.64      249.63     15.54 o 
  -2   6   3     4766.09     4634.33     63.50 o 
  -1   6   3      434.66      385.38     15.96 o 
   0   6   3      753.96      769.95     15.65 o 
   1   6   3       44.37       70.71      5.95 o 
   2   6   3    12507.02    12743.49    163.17 o 
   3   6   3       41.65       45.71      7.37 o 
   4   6   3       53.05       43.21      7.69 o 
   5   6   3        6.03       27.19      8.67 o 
   6   6   3       19.73       27.21     10.11 o 
   7   6   3       23.40       37.83     11.45 o 
   8   6   3      167.91      164.67     23.33 o 
   9   6   3      169.10      138.74     25.15 o 
  -9   7   3       12.02        2.73     15.39 o 
  -8   7   3       13.17        6.58     12.90 o 
  -7   7   3       53.76       29.07     10.82 o 
  -6   7   3      180.32      169.02     15.82 o 
  -5   7   3        2.74        5.36      7.20 o 
  -4   7   3      409.08      448.05     18.68 o 
  -3   7   3       15.41       13.64      6.55 o 
  -2   7   3        3.37        6.38      3.88 o 
  -1   7   3     1425.33     1430.22     26.70 o 
   0   7   3      718.30      829.26     16.76 o 
   1   7   3        0.52        6.89      4.86 o 
   2   7   3     1531.73     1735.27     32.93 o 
   3   7   3      677.46      703.05     19.98 o 
   4   7   3        0.01       -7.55      5.03 o 
   5   7   3       53.23       55.38      9.20 o 
   6   7   3       16.06        1.32      8.64 o 
   7   7   3       27.49       23.88     12.39 o 
   8   7   3       59.56       58.25     16.96 o 
   9   7   3       80.55      124.46     23.43 o 
  -9   8   3       23.15        8.96     14.88 o 
  -8   8   3        0.15       26.32     13.64 o 
  -7   8   3        0.22      -11.34      8.59 o 
  -6   8   3      169.81      162.35     15.72 o 
  -5   8   3       50.17       49.02     10.22 o 
  -4   8   3      308.44      373.94     17.88 o 
  -3   8   3      374.73      327.72     13.63 o 
  -2   8   3      454.79      399.38     17.86 o 
  -1   8   3      540.80      556.33     13.43 o 
   0   8   3     1565.42     1661.75     27.78 o 
   1   8   3     2779.03     3091.04     45.92 o 
   2   8   3     2209.55     2357.65     37.80 o 
   3   8   3      422.16      420.92     15.70 o 
   4   8   3      291.85      296.96     15.01 o 
   5   8   3      148.43      172.40     15.21 o 
   6   8   3       88.59      101.74     13.65 o 
   7   8   3      114.27      108.89     19.45 o 
   8   8   3      485.76      524.43     38.70 o 
  -8   9   3      146.53      185.28     51.37 o 
  -7   9   3       65.57       78.50     17.62 o 
  -6   9   3      134.24      150.03     24.03 o 
  -5   9   3      237.53      258.54     17.32 o 
  -4   9   3       12.09        8.70      7.19 o 
  -3   9   3       24.16       28.52      9.01 o 
  -2   9   3       95.77       93.84      8.40 o 
  -1   9   3      138.51      142.61      7.62 o 
   0   9   3     6013.85     5956.74     80.92 o 
   1   9   3       70.16       67.41      6.74 o 
   2   9   3       64.79       48.09      6.39 o 
   3   9   3       38.40       50.15      7.90 o 
   4   9   3      120.27      120.83     11.08 o 
   5   9   3        9.00        2.30      8.36 o 
   6   9   3      367.38      331.68     27.97 o 
   7   9   3      197.82      197.12     24.31 o 
   8   9   3      142.08      168.31     54.64 o 
  -8  10   3       16.27       32.97     14.96 o 
  -7  10   3       14.07       -6.54      9.74 o 
  -6  10   3       67.65       66.32     12.68 o 
  -5  10   3      218.67      219.12     16.91 o 
  -4  10   3      275.32      295.40     17.26 o 
  -3  10   3      256.41      281.02     13.92 o 
  -2  10   3      469.10      524.96     17.05 o 
  -1  10   3      613.57      607.48     19.02 o 
   0  10   3     7631.75     7844.83    104.71 o 
   1  10   3       76.12       84.18      8.12 o 
   2  10   3       19.28       18.63      5.64 o 
   3  10   3      792.78      752.28     21.75 o 
   4  10   3        6.45       19.35      8.44 o 
   5  10   3      163.12      232.11     17.30 o 
   6  10   3       10.15       14.85     12.88 o 
   7  10   3      241.91      293.71     43.50 o 
   8  10   3      148.96      110.80     22.23 o 
  -8  11   3      160.41      128.07     21.51 o 
  -7  11   3       74.16      106.60     15.56 o 
  -6  11   3       34.99       32.54     11.79 o 
  -5  11   3      117.38      118.72     16.28 o 
  -4  11   3      168.02      156.54     14.42 o 
  -3  11   3       29.85       31.07      7.77 o 
  -2  11   3     4852.20     5074.19     82.48 o 
  -1  11   3     1941.69     1940.92     32.63 o 
   0  11   3       36.19       48.83      6.27 o 
   1  11   3       95.94       88.31      7.78 o 
   2  11   3      769.92      796.40     21.64 o 
   3  11   3      383.07      436.11     37.38 o 
   4  11   3        0.48       -3.61      7.84 o 
   5  11   3      215.08      175.01     36.14 o 
   6  11   3      225.42      221.74     49.80 o 
   7  11   3       44.44       34.40     15.52 o 
   8  11   3       30.34       13.66     15.36 o 
  -8  12   3       23.80        1.29     13.60 o 
  -7  12   3        0.00      -13.92      9.28 o 
  -6  12   3       21.80       20.18     17.12 o 
  -5  12   3       40.93       33.57     18.19 o 
  -4  12   3      264.77      278.77     18.23 o 
  -3  12   3      196.19      188.73     23.83 o 
  -2  12   3        0.34       -1.60      5.66 o 
  -1  12   3      120.97      106.51      9.87 o 
   0  12   3       31.04       33.99      7.26 o 
   1  12   3      990.75     1003.51     25.02 o 
   2  12   3       61.51       88.72     10.87 o 
   3  12   3       34.06       52.38     10.22 o 
   4  12   3       13.24       -3.82      8.11 o 
   5  12   3      245.73      219.47     41.49 o 
   6  12   3        6.87        0.25     14.54 o 
   7  12   3       75.75       82.26     28.13 o 
   8  12   3       33.94        4.26     14.05 o 
  -8  13   3      100.39      120.19     22.35 o 
  -7  13   3        0.25       -6.39     11.06 o 
  -6  13   3       22.02       26.62     11.35 o 
  -5  13   3       59.96       38.69     15.87 o 
  -4  13   3        0.49        2.29      9.14 o 
  -3  13   3      105.42       74.88      9.93 o 
  -2  13   3      508.92      556.00     19.53 o 
  -1  13   3     1021.33     1045.72     26.61 o 
   0  13   3     3145.98     3174.37     56.57 o 
   1  13   3      145.74      171.71     12.02 o 
   2  13   3        0.12       -2.28      7.10 o 
   3  13   3      319.89      332.38     18.77 o 
   4  13   3       25.33       14.29     12.61 o 
   5  13   3        0.59       14.75     12.21 o 
   6  13   3     1296.49     1343.02     83.04 o 
   7  13   3      201.95      283.09     30.84 o 
   8  13   3       51.15       34.70     18.26 o 
  -8  14   3        7.18        0.12     15.37 o 
  -7  14   3      151.53      169.96     23.20 o 
  -6  14   3      285.88      256.73     21.39 o 
  -5  14   3      101.20      108.07     15.13 o 
  -4  14   3        2.24       14.14      9.90 o 
  -3  14   3      133.29      128.97     12.11 o 
  -2  14   3      475.87      477.88     31.44 o 
  -1  14   3      159.97      160.75     12.32 o 
   0  14   3      241.67      285.33     14.73 o 
   1  14   3      149.13      176.39     12.41 o 
   2  14   3       79.99       91.82     11.90 o 
   3  14   3       28.35       34.31      9.82 o 
   4  14   3        4.30        0.53     12.03 o 
   5  14   3      497.73      527.55     51.62 o 
   6  14   3       64.49       63.00     18.29 o 
   7  14   3        3.66       14.94     14.18 o 
   8  14   3      236.86      168.28     36.91 o 
  -8  15   3       40.03       75.05     30.81 o 
  -7  15   3       87.76       89.54     16.44 o 
  -6  15   3      139.78      132.51     17.97 o 
  -5  15   3       16.52       -5.70      9.80 o 
  -4  15   3      382.42      407.92     39.14 o 
  -3  15   3      417.25      406.96     19.35 o 
  -2  15   3      396.38      399.27     20.07 o 
  -1  15   3      632.05      652.44     21.80 o 
   0  15   3      222.81      256.27     15.92 o 
   1  15   3      798.75      763.75     23.53 o 
   2  15   3       52.53       53.57     12.59 o 
   3  15   3      135.51       81.59     17.14 o 
   4  15   3       78.98       77.97     17.93 o 
   5  15   3       27.21       13.73     13.97 o 
   6  15   3        0.42      -12.26     14.63 o 
   7  15   3        6.26       19.18     15.94 o 
  -7  16   3        2.49       17.58     12.57 o 
  -6  16   3        0.39      -14.21     10.28 o 
  -5  16   3      286.93      278.64     22.87 o 
  -4  16   3      170.51      167.60     17.50 o 
  -3  16   3      111.29      119.93     12.86 o 
  -2  16   3       21.61       10.46      8.48 o 
  -1  16   3      124.44      120.02     12.81 o 
   0  16   3      392.83      386.45     18.08 o 
   1  16   3        5.31        7.00      7.42 o 
   2  16   3      245.17      273.50     18.09 o 
   3  16   3        1.96      -10.80     11.93 o 
   4  16   3      141.73      166.34     22.78 o 
   5  16   3       90.56      105.64     19.82 o 
   6  16   3        0.74        5.60     14.13 o 
   7  16   3        7.46       38.07     20.00 o 
  -7  17   3        5.20      -15.46     12.10 o 
  -6  17   3       21.91       29.06     21.19 o 
  -5  17   3       29.99        2.49     10.99 o 
  -4  17   3      127.92      120.78     13.52 o 
  -3  17   3       37.38       38.61     10.04 o 
  -2  17   3      149.24      168.68     17.84 o 
  -1  17   3        1.41       -1.75      7.76 o 
   0  17   3      337.61      354.88     18.00 o 
   1  17   3        3.12       10.94     10.87 o 
   2  17   3      115.02      121.56     14.69 o 
   3  17   3       56.90       83.78     17.66 o 
   4  17   3      630.87      692.61     39.60 o 
   5  17   3        2.49       19.98     14.52 o 
   6  17   3       62.03       55.64     18.76 o 
   7  17   3       23.72       26.38     18.01 o 
  -7  18   3        0.74       14.58     13.90 o 
  -6  18   3       68.39       35.78     20.68 o 
  -5  18   3       20.49       19.30     11.96 o 
  -4  18   3      347.10      329.17     20.04 o 
  -3  18   3      102.83      100.65     12.48 o 
  -2  18   3      291.64      263.85     17.54 o 
  -1  18   3      131.63      140.92     13.98 o 
   0  18   3       85.03       83.23     12.12 o 
   1  18   3       44.17       24.11     10.49 o 
   2  18   3      204.45      227.24     37.67 o 
   3  18   3        3.06        3.25     13.42 o 
   4  18   3        7.35        8.03     16.85 o 
   5  18   3        0.40        6.18     13.96 o 
   6  18   3       57.08       94.49     26.69 o 
   7  18   3       19.08       15.65     17.24 o 
  -6  19   3       76.58       56.93     15.49 o 
  -5  19   3        9.36        9.80      8.96 o 
  -4  19   3        0.02       -2.08      8.73 o 
  -3  19   3      121.36      110.13     13.59 o 
  -2  19   3      257.38      247.26     17.50 o 
  -1  19   3       49.27       49.79     11.00 o 
   0  19   3      116.58      109.39     21.18 o 
   1  19   3       94.58      114.17     14.85 o 
   2  19   3       16.75       12.96     14.08 o 
   3  19   3      247.88      245.64     26.88 o 
   4  19   3        5.73       -9.21     12.14 o 
   5  19   3        5.92       19.98     14.77 o 
   6  19   3       20.15       13.36     15.71 o 
  -6  20   3        4.84        7.28     13.53 o 
  -5  20   3        0.15        6.68      9.34 o 
  -4  20   3        0.16        3.00      8.53 o 
  -3  20   3       13.68        8.72      8.76 o 
  -2  20   3        4.41       -2.21      8.76 o 
  -1  20   3      351.62      302.20     25.69 o 
   0  20   3        0.64       18.48     10.56 o 
   1  20   3      194.32      153.39     22.63 o 
   2  20   3       22.30        6.47     22.91 o 
   3  20   3        3.99        3.71     26.64 o 
   4  20   3       73.49      101.00     19.90 o 
   5  20   3        0.65       10.47     14.96 o 
   6  20   3        8.14       -4.98     14.70 o 
  -6  21   3        3.07       20.26     10.25 o 
  -5  21   3        0.44       26.93     10.85 o 
  -4  21   3       29.88       25.40     10.75 o 
  -3  21   3        4.23       12.97      9.90 o 
  -2  21   3       51.33       75.44     12.74 o 
  -1  21   3      100.81      137.70     14.93 o 
   0  21   3      126.30      144.18     17.06 o 
   1  21   3        0.06       -6.88     13.72 o 
   2  21   3      309.55      311.53     29.85 o 
   3  21   3        3.52        1.41     14.95 o 
   4  21   3       50.67       81.97     20.30 o 
   5  21   3       25.53       15.38     15.88 o 
   6  21   3       39.46       19.64     17.22 o 
  -5  22   3        2.62        9.23     10.24 o 
  -4  22   3        0.83       -9.81      8.98 o 
  -3  22   3       34.72       14.24     10.96 o 
  -2  22   3      166.13      168.52     16.43 o 
  -1  22   3      175.10      208.50     20.36 o 
   0  22   3      183.20      226.31     38.46 o 
   1  22   3        0.70       22.91     16.06 o 
   2  22   3      101.91       44.26     17.68 o 
   3  22   3        4.43      -15.64     12.93 o 
   4  22   3       24.79       11.87     15.35 o 
   5  22   3       41.64       76.39     20.27 o 
  -5  23   3       48.89       42.20     12.71 o 
  -4  23   3       27.17       33.54     12.24 o 
  -3  23   3        0.48       -9.55      9.27 o 
  -2  23   3       20.12       17.80     11.18 o 
  -1  23   3      127.11      168.08     19.03 o 
   0  23   3        0.16      -10.01     14.75 o 
   1  23   3       14.98       -5.57     19.28 o 
   2  23   3        2.77       19.87     16.42 o 
   3  23   3        1.38      -12.40     18.07 o 
   4  23   3        2.78       27.13     16.35 o 
   5  23   3        9.57       -3.29     15.76 o 
  -4  24   3       18.50       22.79     11.94 o 
  -3  24   3       28.50       17.81     11.34 o 
  -2  24   3        4.93       13.67     12.28 o 
  -1  24   3       23.49       27.54     13.20 o 
   0  24   3        6.31       -4.34     15.58 o 
   1  24   3        5.75       -2.82     14.34 o 
   2  24   3       18.23       24.58     24.64 o 
   3  24   3       10.69        4.49     15.94 o 
   4  24   3        0.11        4.67     16.86 o 
  -4  25   3        0.50       -7.14     11.92 o 
  -3  25   3       38.87       43.95     13.98 o 
  -2  25   3      167.08      133.60     18.56 o 
  -1  25   3        9.47       14.90     17.93 o 
   0  25   3       30.27       36.66     18.48 o 
   1  25   3       17.08        7.94     17.21 o 
   2  25   3        0.04       -2.56     15.06 o 
   3  25   3       48.42       30.55     26.30 o 
   4  25   3        8.22        6.33     15.95 o 
  -3  26   3       56.51       51.13     15.81 o 
  -2  26   3        0.15      -22.18     14.79 o 
  -1  26   3        0.06      -18.94     14.40 o 
   0  26   3       36.74        9.63     17.24 o 
   1  26   3       56.02       50.26     30.97 o 
   2  26   3       34.81       44.79     29.43 o 
   3  26   3        0.55       26.25     19.07 o 
  -2  27   3       10.19       17.38     18.34 o 
  -1  27   3       20.89       26.34     18.95 o 
   0  27   3       42.19       77.37     22.88 o 
   1  27   3       10.69       11.45     18.83 o 
   2  27   3        6.41       10.22     18.08 o 
  -8   0   4      248.08      298.70     38.05 o 
  -6   0   4       20.91        9.96      8.30 o 
  -4   0   4       10.96       20.05      9.59 o 
  -2   0   4     1398.74     1393.12     35.07 o 
   0   0   4     2982.62     3002.80    227.91 o 
   2   0   4     2153.00     2114.73     53.49 o 
   4   0   4     2706.62     2472.43     75.72 o 
   6   0   4      602.73      503.37     31.05 o 
   8   0   4      260.48      292.18     43.99 o 
  -9   1   4       18.05       -9.60     13.39 o 
  -8   1   4        1.59        4.25     12.71 o 
  -7   1   4        0.93       -4.46      6.17 o 
  -6   1   4        5.23        7.37      5.88 o 
  -5   1   4      113.79      116.25      8.81 o 
  -4   1   4      834.67      780.51     23.87 o 
  -3   1   4       25.28       30.05      8.27 o 
  -2   1   4      783.05      811.16     16.67 o 
  -1   1   4     1679.67     1503.56     47.14 o 
   0   1   4    11744.78    11438.21    160.67 o 
   1   1   4      847.72      921.50     22.24 o 
   2   1   4     1052.35     1035.21     25.20 o 
   3   1   4        1.65        7.52      6.36 o 
   4   1   4      278.40      266.84     14.34 o 
   5   1   4      203.81      209.26     20.47 o 
   6   1   4       59.13       64.85     14.30 o 
   7   1   4       73.21       50.70     10.75 o 
   8   1   4       10.54        9.37     13.77 o 
   9   1   4        0.19       -3.33     16.85 o 
  -9   2   4       28.13       33.56     13.45 o 
  -8   2   4       69.89       63.27     12.07 o 
  -7   2   4       10.92       -1.18      7.01 o 
  -6   2   4       26.87       14.70      6.27 o 
  -5   2   4       61.50       43.33      9.08 o 
  -4   2   4       11.23       23.92      5.11 o 
  -3   2   4       12.51        8.37      4.11 o 
  -2   2   4       17.95       11.85      3.77 o 
  -1   2   4     1895.17     1925.59     30.98 o 
   0   2   4      165.27      164.72      8.99 o 
   1   2   4      255.78      282.97      8.76 o 
   2   2   4      105.39      107.63      6.45 o 
   3   2   4     2922.61     2750.48     48.98 o 
   4   2   4      675.43      703.23     21.58 o 
   5   2   4      349.86      369.16     17.86 o 
   6   2   4      804.32      742.83     25.51 o 
   7   2   4      270.29      248.50     17.92 o 
   8   2   4       26.09       34.36     12.50 o 
   9   2   4       10.22       -8.55     15.67 o 
  -9   3   4        0.04       -5.36     13.82 o 
  -8   3   4       24.72       31.69     14.28 o 
  -7   3   4        0.02        0.48      7.53 o 
  -6   3   4      181.42      191.97     18.55 o 
  -5   3   4      119.24      106.50      8.69 o 
  -4   3   4      768.12      773.16     17.88 o 
  -3   3   4       10.99       14.94      4.28 o 
  -2   3   4      439.90      484.03     12.61 o 
  -1   3   4       51.14       65.61      4.53 o 
   0   3   4       32.93       25.53      3.85 o 
   1   3   4      536.63      540.83     12.41 o 
   2   3   4       13.89       29.37      4.65 o 
   3   3   4       30.71       41.66      7.20 o 
   4   3   4     1634.34     1607.32     35.26 o 
   5   3   4      238.26      260.73     15.81 o 
   6   3   4        6.92       16.20      8.64 o 
   7   3   4       13.34       18.12     10.11 o 
   8   3   4      152.00      187.26     20.16 o 
   9   3   4        3.98        6.35     17.19 o 
  -9   4   4        0.00       14.25     10.59 o 
  -8   4   4       26.26       26.30     18.61 o 
  -7   4   4        7.50       14.16      9.79 o 
  -6   4   4        0.01       -8.82      6.20 o 
  -5   4   4      696.93      700.64     18.34 o 
  -4   4   4      350.60      353.34     13.40 o 
  -3   4   4      176.04      159.51      7.91 o 
  -2   4   4      256.94      228.20      8.35 o 
  -1   4   4      190.29      182.66      7.22 o 
   0   4   4       12.33       24.54      4.18 o 
   1   4   4     4595.11     4806.81     67.89 o 
   2   4   4      525.92      563.83     14.01 o 
   3   4   4       64.94       64.00      5.93 o 
   4   4   4      401.36      398.04     16.71 o 
   5   4   4      523.66      554.51     20.98 o 
   6   4   4      118.76      114.23     12.74 o 
   7   4   4       30.19       29.18      9.80 o 
   8   4   4       18.29       19.28     13.06 o 
  -9   5   4        0.00       14.28     14.65 o 
  -8   5   4       21.16       -1.63     12.53 o 
  -7   5   4        1.44        5.04      8.97 o 
  -6   5   4        7.90       -2.02      7.86 o 
  -5   5   4      210.82      211.34     12.95 o 
  -4   5   4       41.29       53.03      6.25 o 
  -3   5   4       13.01       18.90      4.67 o 
  -2   5   4       44.87       39.99      4.88 o 
  -1   5   4        0.39        1.77      3.79 o 
   0   5   4      514.51      522.47     12.47 o 
   1   5   4       58.95       68.12      6.74 o 
   2   5   4      780.79      912.93     19.02 o 
   3   5   4      192.14      187.55      8.96 o 
   4   5   4      440.31      424.42     17.44 o 
   5   5   4        3.56        8.69      7.30 o 
   6   5   4       47.91       49.45     10.93 o 
   7   5   4       12.77       21.06     10.02 o 
   8   5   4       48.57       61.19     18.02 o 
  -9   6   4        8.21       19.31     28.49 o 
  -8   6   4       38.94       46.74     15.61 o 
  -7   6   4      166.80      169.32     17.25 o 
  -6   6   4      406.99      395.53     24.44 o 
  -5   6   4      164.73      161.63     12.03 o 
  -4   6   4        6.67        9.83      4.67 o 
  -3   6   4      336.75      358.04     11.55 o 
  -2   6   4      132.07      132.19      7.23 o 
  -1   6   4     1461.23     1514.77     25.59 o 
   0   6   4      242.07      250.37      9.13 o 
   1   6   4     1745.68     1779.90     29.59 o 
   2   6   4     1250.67     1331.83     24.83 o 
   3   6   4       36.82       34.84      5.72 o 
   4   6   4        7.75       16.01      9.06 o 
   5   6   4        5.54        2.15      7.05 o 
   6   6   4      177.52      168.17     14.37 o 
   7   6   4       31.74       30.20     15.65 o 
   8   6   4       37.99       37.87     16.04 o 
  -8   7   4        4.47        4.88     12.53 o 
  -7   7   4        1.14       -4.66     12.50 o 
  -6   7   4        2.39       -0.86      8.54 o 
  -5   7   4        7.09       -1.25      8.46 o 
  -4   7   4      108.24       90.55      9.01 o 
  -3   7   4      647.08      660.26     17.33 o 
  -2   7   4     1266.10     1232.46     22.76 o 
  -1   7   4      213.91      232.46      9.12 o 
   0   7   4      320.14      283.72     10.12 o 
   1   7   4     1599.95     1542.97     27.15 o 
   2   7   4     1125.08     1233.60     23.93 o 
   3   7   4      629.89      626.24     19.69 o 
   4   7   4      371.47      362.63     16.76 o 
   5   7   4      283.82      289.92     25.15 o 
   6   7   4       25.89       43.90      9.64 o 
   7   7   4        0.05       -0.64     10.22 o 
   8   7   4        1.83       -1.64     12.52 o 
  -8   8   4        0.75       -1.47     25.67 o 
  -7   8   4      148.47      191.30     17.97 o 
  -6   8   4      507.52      499.62     23.75 o 
  -5   8   4      124.56       89.90     18.56 o 
  -4   8   4        0.06       -0.37      5.50 o 
  -3   8   4      616.43      597.95     15.21 o 
  -2   8   4      179.15      188.59      8.79 o 
  -1   8   4        5.57       16.87      4.95 o 
   0   8   4        0.96        6.68      4.90 o 
   1   8   4     2180.55     2152.32     35.26 o 
   2   8   4       64.41       62.77      6.91 o 
   3   8   4      227.29      215.53     12.89 o 
   4   8   4      184.43      173.77     12.92 o 
   5   8   4        7.59        1.04      7.54 o 
   6   8   4        0.00        2.15     10.34 o 
   7   8   4        8.93       -6.57     11.32 o 
   8   8   4      131.39      162.41     24.47 o 
  -8   9   4      130.21      109.35     39.34 o 
  -7   9   4        4.68       -3.88      9.16 o 
  -6   9   4        1.34       -3.86      8.66 o 
  -5   9   4      210.88      213.38     14.27 o 
  -4   9   4       10.41       18.53     11.62 o 
  -3   9   4       18.38       14.09      6.31 o 
  -2   9   4      173.32      154.54     10.84 o 
  -1   9   4      169.03      147.35      8.38 o 
   0   9   4      735.53      826.71     23.41 o 
   1   9   4      918.48      963.64     20.63 o 
   2   9   4       75.55       93.96      8.02 o 
   3   9   4        7.86        4.82      6.74 o 
   4   9   4      622.87      577.75     21.03 o 
   5   9   4       36.99       37.30      9.70 o 
   6   9   4        5.77       14.37      9.65 o 
   7   9   4        0.37       -4.30     12.54 o 
   8   9   4       11.16        8.88     14.09 o 
  -8  10   4       93.27       95.19     19.71 o 
  -7  10   4       85.09       99.10     15.20 o 
  -6  10   4       66.18       69.29     12.30 o 
  -5  10   4      807.10      826.09     25.66 o 
  -4  10   4       54.05       56.10      8.59 o 
  -3  10   4      859.75      821.55     23.12 o 
  -2  10   4       91.10      111.63      7.84 o 
  -1  10   4      867.51      846.47     23.59 o 
   0  10   4      444.67      493.97     14.34 o 
   1  10   4        4.75        3.16      5.01 o 
   2  10   4       22.91       13.49      5.75 o 
   3  10   4      607.25      599.31     20.27 o 
   4  10   4       29.88       34.71      9.04 o 
   5  10   4       35.85       32.68     12.77 o 
   6  10   4        0.13        1.65     12.87 o 
   7  10   4       26.85       28.51     15.06 o 
   8  10   4        1.16       -5.80     12.95 o 
  -8  11   4       12.55       21.44     14.76 o 
  -7  11   4       12.58        1.04      9.62 o 
  -6  11   4      129.93      134.87     16.01 o 
  -5  11   4        8.11        1.65      7.09 o 
  -4  11   4      522.40      575.04     20.52 o 
  -3  11   4       39.65       32.02      8.58 o 
  -2  11   4      995.48      972.66     31.47 o 
  -1  11   4      119.92      134.08      8.61 o 
   0  11   4        9.26       11.46      5.48 o 
   1  11   4       84.94      103.38      8.58 o 
   2  11   4       44.83       41.28      6.85 o 
   3  11   4        5.86        3.69      6.87 o 
   4  11   4        1.06      -10.48      7.77 o 
   5  11   4      108.34      123.47     16.84 o 
   6  11   4        2.09       -6.39     11.07 o 
   7  11   4        0.00        7.41     13.38 o 
   8  11   4       13.19        7.72     14.54 o 
  -8  12   4       93.76       93.90     33.66 o 
  -7  12   4        7.08        6.08     11.59 o 
  -6  12   4        9.20        5.99      7.84 o 
  -5  12   4       17.73       17.55      8.30 o 
  -4  12   4        0.55       -0.04      7.22 o 
  -3  12   4      121.39      132.45     11.48 o 
  -2  12   4       19.47       17.88      9.59 o 
  -1  12   4        6.81        7.04      5.37 o 
   0  12   4       19.89        1.98      5.53 o 
   1  12   4      117.21      112.98      9.06 o 
   2  12   4      148.16      143.22     10.26 o 
   3  12   4       38.40       37.01     13.47 o 
   4  12   4      324.64      334.98     20.39 o 
   5  12   4       17.99       35.48     14.13 o 
   6  12   4       87.75       58.65     17.33 o 
   7  12   4       10.77       26.83     16.88 o 
   8  12   4        3.75       -0.07     14.36 o 
  -8  13   4        2.76       14.97     14.81 o 
  -7  13   4       23.11       14.42     11.93 o 
  -6  13   4        4.36        0.24      7.78 o 
  -5  13   4       81.86       98.63     12.00 o 
  -4  13   4      157.92      193.49     14.48 o 
  -3  13   4        4.00       10.69      7.30 o 
  -2  13   4      241.48      219.55     16.36 o 
  -1  13   4      179.53      194.69     10.54 o 
   0  13   4      895.77      864.89     20.90 o 
   1  13   4      463.39      462.57     15.65 o 
   2  13   4      138.35      160.51     11.02 o 
   3  13   4       27.47       17.32      8.55 o 
   4  13   4       63.09       63.28     12.11 o 
   5  13   4       86.44      133.93     21.07 o 
   6  13   4        3.38       12.39     17.89 o 
   7  13   4        0.88        0.51     13.44 o 
  -7  14   4       36.80       21.00      9.42 o 
  -6  14   4       67.14       43.29     10.57 o 
  -5  14   4       85.13       88.80     14.89 o 
  -4  14   4       34.53       49.65     10.71 o 
  -3  14   4       22.92       20.24      8.59 o 
  -2  14   4      290.85      297.97     21.03 o 
  -1  14   4      416.55      381.53     23.41 o 
   0  14   4      216.87      231.50     12.13 o 
   1  14   4      188.68      188.22     11.64 o 
   2  14   4       17.32       12.74     11.70 o 
   3  14   4      371.90      375.09     26.83 o 
   4  14   4       47.48       42.73     15.43 o 
   5  14   4      127.73      114.41     29.27 o 
   6  14   4        4.17      -20.39     14.20 o 
   7  14   4       14.66       12.12     33.69 o 
  -7  15   4        1.82       -7.65     11.14 o 
  -6  15   4      157.06      159.24     15.69 o 
  -5  15   4       32.50       19.41      9.30 o 
  -4  15   4        8.07       10.48      8.15 o 
  -3  15   4       28.42       31.50      9.57 o 
  -2  15   4      667.72      726.92     24.00 o 
  -1  15   4       27.52       51.47     11.75 o 
   0  15   4      102.63      154.13     12.88 o 
   1  15   4      433.69      396.71     18.02 o 
   2  15   4      270.82      266.98     23.45 o 
   3  15   4       51.54       68.84     12.66 o 
   4  15   4      660.20      651.82     37.28 o 
   5  15   4       63.47      103.78     19.96 o 
   6  15   4        7.62        8.64     14.19 o 
   7  15   4        3.38       -5.95     20.41 o 
  -7  16   4        3.88        0.02      9.60 o 
  -6  16   4        4.58        1.44      8.45 o 
  -5  16   4       82.37       64.97     11.85 o 
  -4  16   4        8.69       -2.20      8.29 o 
  -3  16   4       22.30       17.78      8.73 o 
  -2  16   4       76.96       69.04     10.65 o 
  -1  16   4        0.38       19.22      8.63 o 
   0  16   4        0.20       -8.57      7.52 o 
   1  16   4       34.00       22.88      9.05 o 
   2  16   4      136.37      142.90     16.20 o 
   3  16   4      177.56      140.38     21.44 o 
   4  16   4       14.34       30.92     13.93 o 
   5  16   4      111.38       58.37     17.56 o 
   6  16   4        0.64        7.18     14.97 o 
   7  16   4       11.68       16.85     17.84 o 
  -7  17   4       10.35       18.65     10.42 o 
  -6  17   4        8.39        4.54      8.66 o 
  -5  17   4       69.67       36.33      9.87 o 
  -4  17   4      127.71      106.75     15.81 o 
  -3  17   4      199.69      185.51     15.57 o 
  -2  17   4       26.52       27.88      9.74 o 
  -1  17   4        3.50        4.50      8.41 o 
   0  17   4       18.38       16.06      9.19 o 
   1  17   4       82.14       99.67     13.50 o 
   2  17   4        4.04        7.79     10.40 o 
   3  17   4      194.13      166.64     39.20 o 
   4  17   4      125.75       95.65     31.62 o 
   5  17   4       22.20       57.98     41.23 o 
   6  17   4       56.79       57.16     26.96 o 
   7  17   4        0.70        3.51     16.63 o 
  -7  18   4        1.02       -8.33      9.43 o 
  -6  18   4       37.19       38.06     10.85 o 
  -5  18   4       43.03       41.39     13.73 o 
  -4  18   4      183.01      166.59     16.16 o 
  -3  18   4      427.13      367.82     21.72 o 
  -2  18   4        1.79       -7.84      8.22 o 
  -1  18   4       94.76       97.12     12.98 o 
   0  18   4       32.15       37.04     10.18 o 
   1  18   4      515.99      489.09     21.48 o 
   2  18   4        6.88       10.15     10.97 o 
   3  18   4        2.97       -2.10     14.72 o 
   4  18   4      218.89      229.74     26.28 o 
   5  18   4        5.30       -6.25     18.54 o 
   6  18   4       25.10       19.84     16.88 o 
  -6  19   4       78.47       61.54     13.35 o 
  -5  19   4       10.82       -8.71      9.15 o 
  -4  19   4       81.61       83.08     12.77 o 
  -3  19   4      247.81      217.93     17.23 o 
  -2  19   4        3.11        0.49      8.43 o 
  -1  19   4       13.42       31.98     10.22 o 
   0  19   4        2.36        0.01      8.93 o 
   1  19   4        5.03       -4.48      9.60 o 
   2  19   4      120.53       96.67     19.28 o 
   3  19   4        0.46       -5.18     13.09 o 
   4  19   4        2.52       -4.29     16.99 o 
   5  19   4       67.50       34.42     21.58 o 
   6  19   4        7.09       -3.22     14.66 o 
  -6  20   4       11.23       25.09     11.82 o 
  -5  20   4        4.81        2.06      9.55 o 
  -4  20   4       35.18       28.41     12.20 o 
  -3  20   4      299.71      291.35     31.27 o 
  -2  20   4        7.58      -12.46      8.31 o 
  -1  20   4        9.96        0.07      8.94 o 
   0  20   4       29.42        7.82      9.77 o 
   1  20   4       50.45       30.44     11.64 o 
   2  20   4       11.53       23.44     14.77 o 
   3  20   4       31.67       38.02     16.51 o 
   4  20   4      108.79       97.39     21.15 o 
   5  20   4       17.54       15.16     18.65 o 
   6  20   4       29.36       11.15     17.77 o 
  -5  21   4        1.30      -12.54     10.84 o 
  -4  21   4        9.86        9.50      9.69 o 
  -3  21   4        8.62        8.01      9.56 o 
  -2  21   4      147.99      125.86     15.02 o 
  -1  21   4        2.37        3.32      9.71 o 
   0  21   4      124.46      121.78     15.28 o 
   1  21   4       12.33       37.22     16.31 o 
   2  21   4      121.87      101.79     23.22 o 
   3  21   4       40.51       46.99     17.31 o 
   4  21   4        9.46       -3.38     15.02 o 
   5  21   4        0.30       -8.20     18.90 o 
  -5  22   4       48.86       61.86     14.00 o 
  -4  22   4       19.24       43.11     12.98 o 
  -3  22   4       92.20      124.18     16.76 o 
  -2  22   4      298.39      269.13     19.79 o 
  -1  22   4      732.21      719.17     36.59 o 
   0  22   4       86.90       87.25     19.77 o 
   1  22   4        2.44        6.83     14.60 o 
   2  22   4       87.47       73.55     28.13 o 
   3  22   4        9.73        0.11     15.15 o 
   4  22   4       78.21      113.93     23.54 o 
   5  22   4        2.79      -15.90     14.77 o 
  -5  23   4        0.62       -5.48     10.56 o 
  -4  23   4        5.94        8.15     11.28 o 
  -3  23   4       29.03       18.00     11.28 o 
  -2  23   4        1.82      -10.75      9.56 o 
  -1  23   4      114.31      133.86     15.63 o 
   0  23   4       14.31       11.01     15.53 o 
   1  23   4        6.15       -9.68     13.37 o 
   2  23   4      188.76      191.71     25.76 o 
   3  23   4        1.92      -12.68     13.53 o 
   4  23   4       49.09       16.36     18.21 o 
  -4  24   4       31.38       16.37     12.38 o 
  -3  24   4       82.77       84.95     21.76 o 
  -2  24   4       78.87       41.56     17.87 o 
  -1  24   4        0.40      -11.55     11.63 o 
   0  24   4        1.45       33.93     17.04 o 
   1  24   4       24.50        1.31     38.52 o 
   2  24   4        0.46       -8.42     14.84 o 
   3  24   4        0.92        7.25     16.48 o 
   4  24   4       39.73       17.06     28.73 o 
  -3  25   4       32.66       32.69     12.90 o 
  -2  25   4       21.06       16.44     11.79 o 
  -1  25   4        3.45       17.35     17.00 o 
   0  25   4       89.84       81.55     21.09 o 
   1  25   4       14.71       25.89     17.39 o 
   2  25   4       14.36       24.63     23.69 o 
   3  25   4        6.77       -5.49     27.48 o 
  -2  26   4        5.87       17.55     14.14 o 
  -1  26   4        2.05        1.20     16.83 o 
   0  26   4       52.74       51.28     20.39 o 
   1  26   4       38.39       31.39     19.32 o 
   2  26   4        9.87       -6.10     24.37 o 
  -1  27   4       30.33       26.31     18.83 o 
   0  27   4       54.30       79.50     21.73 o 
   1  27   4        1.16      -12.02     16.42 o 
  -7   0   5      437.05      524.62     25.02 o 
  -5   0   5      153.25      162.84     29.97 o 
  -3   0   5      526.04      525.33     20.09 o 
  -1   0   5     1793.87     2011.95     75.63 o 
   1   0   5     3058.63     3170.40     72.57 o 
   3   0   5      169.15      170.06      9.78 o 
   5   0   5      457.82      450.16     28.15 o 
   7   0   5      103.21      127.67     20.18 o 
  -8   1   5      782.27     1106.69     65.53 o 
  -7   1   5      154.96      169.81     18.19 o 
  -6   1   5       12.76       17.81      6.78 o 
  -5   1   5       17.87       21.22      6.11 o 
  -4   1   5        5.65        4.16      5.01 o 
  -3   1   5      955.74      903.69     19.80 o 
  -2   1   5     5807.39     6036.93     88.63 o 
  -1   1   5      977.62      905.56     31.43 o 
   0   1   5     3288.90     3509.17     78.92 o 
   1   1   5     1789.13     2051.58     47.09 o 
   2   1   5     1113.77     1141.37     21.77 o 
   3   1   5      133.99      124.04      7.36 o 
   4   1   5      587.74      544.34     20.02 o 
   5   1   5        3.29        3.37     11.78 o 
   6   1   5      246.34      243.68     18.73 o 
   7   1   5        1.24       -2.62      8.13 o 
   8   1   5        0.97        1.03      9.24 o 
  -8   2   5        4.86        3.64     11.15 o 
  -7   2   5        0.82        2.04      8.47 o 
  -6   2   5       85.96       92.65      9.29 o 
  -5   2   5       34.84       30.74      6.82 o 
  -4   2   5      444.89      473.56     14.98 o 
  -3   2   5      442.05      471.38     17.83 o 
  -2   2   5     3800.42     3812.57     70.72 o 
  -1   2   5      207.52      216.08     15.85 o 
   0   2   5     4581.31     4811.02     72.05 o 
   1   2   5     2969.64     3339.17     54.22 o 
   2   2   5     1102.03     1059.74     20.92 o 
   3   2   5      227.45      204.53      9.21 o 
   4   2   5       12.95       15.92      7.48 o 
   5   2   5      444.00      414.82     19.53 o 
   6   2   5       17.24       16.66      9.03 o 
   7   2   5       71.12       86.71     12.66 o 
   8   2   5      150.05      159.16     18.51 o 
  -8   3   5       22.00       14.23     11.54 o 
  -7   3   5       25.27       13.00      8.11 o 
  -6   3   5      150.68      134.42     12.09 o 
  -5   3   5      114.17      152.75     10.11 o 
  -4   3   5       12.96       31.74      5.63 o 
  -3   3   5        0.59        4.27      3.87 o 
  -2   3   5     1741.48     1780.00     28.56 o 
  -1   3   5       43.85       50.17      5.09 o 
   0   3   5      122.75      113.18      6.47 o 
   1   3   5     1153.66     1299.35     27.45 o 
   2   3   5      295.21      303.11     10.63 o 
   3   3   5       23.45       25.76      4.84 o 
   4   3   5      606.68      601.47     20.62 o 
   5   3   5        0.01        3.32      7.73 o 
   6   3   5       36.84       40.90     10.00 o 
   7   3   5        0.24        0.20      8.89 o 
   8   3   5       20.98       26.11     10.83 o 
  -8   4   5       34.25        7.44     16.70 o 
  -7   4   5       46.01       27.09      9.07 o 
  -6   4   5       64.17       39.33      8.64 o 
  -5   4   5       26.50       19.89     11.04 o 
  -4   4   5      606.33      617.90     23.76 o 
  -3   4   5      549.65      570.66     14.55 o 
  -2   4   5       19.41       13.59      7.06 o 
  -1   4   5       77.10       70.93      5.40 o 
   0   4   5      173.11      146.92     10.75 o 
   1   4   5      131.84      171.29      8.12 o 
   2   4   5      978.19     1082.86     23.83 o 
   3   4   5        5.14       11.60      4.94 o 
   4   4   5        0.69       -0.28      6.69 o 
   5   4   5       15.86       19.01      7.68 o 
   6   4   5      163.10      174.26     13.67 o 
   7   4   5       11.19        4.66      7.35 o 
   8   4   5       24.86       18.07     11.71 o 
  -8   5   5        8.23       26.07     13.01 o 
  -7   5   5       66.12       78.19     11.10 o 
  -6   5   5      406.26      424.35     18.82 o 
  -5   5   5      259.88      259.27     16.23 o 
  -4   5   5      739.75      767.92     24.78 o 
  -3   5   5       15.53       21.09      4.99 o 
  -2   5   5       53.40       55.45      8.46 o 
  -1   5   5      553.60      566.37     13.50 o 
   0   5   5      314.80      303.95      9.97 o 
   1   5   5      263.38      274.21      9.97 o 
   2   5   5      237.84      246.03     13.31 o 
   3   5   5      143.82      133.90      8.63 o 
   4   5   5       92.33      118.11     17.59 o 
   5   5   5       15.27       16.23      8.38 o 
   6   5   5       82.32       39.73     11.38 o 
   7   5   5       84.38      112.71     13.78 o 
   8   5   5      194.09      202.32     21.22 o 
  -8   6   5        4.27        8.54     12.73 o 
  -7   6   5       76.14       59.71     13.66 o 
  -6   6   5        5.55        1.87      6.92 o 
  -5   6   5       39.48       45.15      8.30 o 
  -4   6   5      243.68      274.44     11.66 o 
  -3   6   5      249.49      293.60     13.36 o 
  -2   6   5      244.95      225.79      9.22 o 
  -1   6   5      600.77      608.52     14.59 o 
   0   6   5       90.00       98.47      6.86 o 
   1   6   5      115.60      124.32      7.72 o 
   2   6   5     1139.28     1195.69     23.90 o 
   3   6   5      297.56      312.65     12.41 o 
   4   6   5       97.80       88.06     10.55 o 
   5   6   5        4.01       -3.60      6.87 o 
   6   6   5       10.02        5.27      7.96 o 
   7   6   5       39.27       55.14     11.43 o 
   8   6   5        0.00       21.99     14.79 o 
  -8   7   5        7.46        6.28     12.80 o 
  -7   7   5        2.80       -2.40      8.38 o 
  -6   7   5       11.32       17.37      7.70 o 
  -5   7   5       18.01       15.57      7.90 o 
  -4   7   5      218.50      213.98     13.57 o 
  -3   7   5      426.08      425.45     13.30 o 
  -2   7   5      173.33      187.00      8.96 o 
  -1   7   5       46.24       46.56      6.18 o 
   0   7   5      696.07      696.49     16.36 o 
   1   7   5        4.59        7.34      4.74 o 
   2   7   5      125.69      121.46      8.60 o 
   3   7   5      209.30      233.52     11.35 o 
   4   7   5      193.10      221.22     16.37 o 
   5   7   5      160.85      137.37     13.36 o 
   6   7   5       36.75       27.29      9.69 o 
   7   7   5        1.39       25.26     10.00 o 
   8   7   5       18.31       12.07     13.96 o 
  -8   8   5        4.98        9.88     11.54 o 
  -7   8   5       26.59       17.69      8.70 o 
  -6   8   5       28.77       26.13      8.25 o 
  -5   8   5      168.67      148.72     12.56 o 
  -4   8   5        2.12        3.34      7.85 o 
  -3   8   5      342.82      340.99     12.37 o 
  -2   8   5       26.91       26.95      5.63 o 
  -1   8   5      234.93      210.47      9.61 o 
   0   8   5      371.53      362.84     13.33 o 
   1   8   5       11.09       18.22      6.19 o 
   2   8   5      161.13      204.00     10.49 o 
   3   8   5     1109.54     1137.24     24.85 o 
   4   8   5      448.56      443.96     19.33 o 
   5   8   5       17.36       40.18     11.51 o 
   6   8   5        1.11        6.83      8.83 o 
   7   8   5        8.46       15.25     13.78 o 
   8   8   5        9.72      -10.88     13.30 o 
  -8   9   5        2.89        3.26     20.45 o 
  -7   9   5       39.29       40.19     11.33 o 
  -6   9   5       52.68       50.54     13.04 o 
  -5   9   5        0.01       -7.38      6.80 o 
  -4   9   5      590.31      577.90     19.94 o 
  -3   9   5       62.22       63.27      8.41 o 
  -2   9   5       91.81       95.37      7.71 o 
  -1   9   5      350.36      325.19     11.89 o 
   0   9   5       14.02        6.16      7.00 o 
   1   9   5      143.76      142.89      9.26 o 
   2   9   5       26.01       29.87      6.56 o 
   3   9   5      178.25      185.09     11.25 o 
   4   9   5       27.10       22.68      8.75 o 
   5   9   5        0.95        5.25      8.22 o 
   6   9   5       30.68       34.15     10.07 o 
   7   9   5        3.41       20.60     15.17 o 
   8   9   5        5.11       17.22     16.51 o 
  -8  10   5       16.74       24.33     14.72 o 
  -7  10   5       35.29       57.34     12.67 o 
  -6  10   5      143.83      148.63     13.83 o 
  -5  10   5        1.26        0.31      7.42 o 
  -4  10   5      130.65      147.11     14.33 o 
  -3  10   5       37.08       43.12     10.35 o 
  -2  10   5        0.84       14.37      5.82 o 
  -1  10   5       51.14       50.31      6.70 o 
   0  10   5      209.48      213.24     10.60 o 
   1  10   5       78.54       80.32      8.02 o 
   2  10   5       23.02       27.15      6.90 o 
   3  10   5       14.06        6.71      6.52 o 
   4  10   5      238.29      270.36     16.78 o 
   5  10   5        9.86       15.83      8.35 o 
   6  10   5        4.30       -1.41      8.39 o 
   7  10   5        0.24      -17.55     21.78 o 
   8  10   5        7.98       -1.45     19.83 o 
  -8  11   5       15.21       22.67     14.29 o 
  -7  11   5       10.05       -2.73     11.59 o 
  -6  11   5        0.00       -4.65      7.32 o 
  -5  11   5        2.40        4.92      7.93 o 
  -4  11   5       33.47       38.16      8.95 o 
  -3  11   5       11.39       17.39      7.48 o 
  -2  11   5       65.06       70.54      9.14 o 
  -1  11   5      420.32      424.00     14.21 o 
   0  11   5       20.46       15.81      5.94 o 
   1  11   5     1369.13     1370.14     27.85 o 
   2  11   5      134.28      127.58     10.08 o 
   3  11   5      157.58      157.07     11.28 o 
   4  11   5        1.77        3.90      8.80 o 
   5  11   5       23.04       13.03      8.62 o 
   6  11   5      172.69      184.16     23.52 o 
   7  11   5        4.92       25.92     15.21 o 
  -8  12   5        0.17      -13.94     11.17 o 
  -7  12   5        0.87        2.60      9.70 o 
  -6  12   5        0.20       -8.82      9.53 o 
  -5  12   5       15.62       30.06      9.31 o 
  -4  12   5        3.78       -4.94     10.83 o 
  -3  12   5       79.63       68.02      9.77 o 
  -2  12   5        8.11       10.73      6.74 o 
  -1  12   5       13.22       13.86      6.36 o 
   0  12   5      421.94      424.70     14.97 o 
   1  12   5        9.62       11.18      7.90 o 
   2  12   5      110.10      117.85     10.28 o 
   3  12   5      341.38      406.83     19.07 o 
   4  12   5       52.42       67.97     11.10 o 
   5  12   5       11.76        9.17      8.90 o 
   6  12   5        0.38       14.83     13.17 o 
   7  12   5       41.01       68.32     21.87 o 
  -7  13   5        2.47        9.76     10.91 o 
  -6  13   5        0.41      -11.39      7.60 o 
  -5  13   5      177.13      175.72     14.81 o 
  -4  13   5       73.55       65.56     10.72 o 
  -3  13   5      341.40      342.29     25.50 o 
  -2  13   5      327.06      339.39     16.58 o 
  -1  13   5      260.65      273.96     14.92 o 
   0  13   5      349.97      346.96     14.18 o 
   1  13   5      113.11      108.47      9.98 o 
   2  13   5     1200.92     1273.43     28.35 o 
   3  13   5      431.11      390.88     19.02 o 
   4  13   5       48.16       53.88     14.26 o 
   5  13   5        9.48        5.66     13.61 o 
   6  13   5        7.65       11.30     14.33 o 
   7  13   5       15.45       19.47     15.57 o 
  -7  14   5        1.08        0.95     10.60 o 
  -6  14   5        4.08        3.62      8.87 o 
  -5  14   5       13.10       20.94      9.12 o 
  -4  14   5       61.47       55.78     10.59 o 
  -3  14   5       10.35        4.15      8.20 o 
  -2  14   5       88.31       93.11     11.31 o 
  -1  14   5      453.73      489.53     19.71 o 
   0  14   5        2.16        0.86      6.51 o 
   1  14   5      228.62      221.84     12.83 o 
   2  14   5      278.88      298.37     14.83 o 
   3  14   5       28.56       31.99     11.54 o 
   4  14   5       30.20       19.40     11.16 o 
   5  14   5       62.91       41.35     16.20 o 
   6  14   5      128.15      133.16     22.80 o 
   7  14   5       24.25       27.57     16.75 o 
  -7  15   5        8.10        4.15     11.53 o 
  -6  15   5       14.63       10.99     12.26 o 
  -5  15   5        1.85      -10.28      7.61 o 
  -4  15   5        0.46        5.57      8.38 o 
  -3  15   5       22.97       16.95      8.62 o 
  -2  15   5      194.77      227.89     15.52 o 
  -1  15   5       26.81       17.19      8.33 o 
   0  15   5       54.06       67.92      9.04 o 
   1  15   5       13.44        8.04      7.30 o 
   2  15   5       36.35       28.79      8.80 o 
   3  15   5      141.67      137.92     13.77 o 
   4  15   5      149.09      115.54     20.29 o 
   5  15   5        5.76       21.16     14.58 o 
   6  15   5       15.64       12.55     16.45 o 
   7  15   5        0.51        2.98     27.97 o 
  -7  16   5        0.11       -3.29     10.54 o 
  -6  16   5        0.10       -1.76      8.38 o 
  -5  16   5        0.28        3.55      8.75 o 
  -4  16   5       43.31       48.56     11.59 o 
  -3  16   5      102.54      108.08     14.59 o 
  -2  16   5        0.01        6.27      8.55 o 
  -1  16   5       24.11       26.49      9.62 o 
   0  16   5        2.38       -0.57      8.22 o 
   1  16   5      347.55      356.86     16.14 o 
   2  16   5      498.74      528.31     22.02 o 
   3  16   5       11.00       22.07     21.14 o 
   4  16   5       29.56       40.82     16.61 o 
   5  16   5        2.35      -10.33     13.15 o 
   6  16   5        0.01        9.40     14.86 o 
  -6  17   5      148.58      159.30     23.19 o 
  -5  17   5       35.82       20.55     10.79 o 
  -4  17   5        0.46       -0.04      8.29 o 
  -3  17   5       13.26       23.28      9.76 o 
  -2  17   5        9.56       10.10      9.87 o 
  -1  17   5       20.74       23.25      9.96 o 
   0  17   5       68.98       57.58     11.19 o 
   1  17   5        9.11       17.81      9.72 o 
   2  17   5      195.45      214.57     16.17 o 
   3  17   5        7.67       -0.08     14.09 o 
   4  17   5       23.00        2.83     13.67 o 
   5  17   5       30.60       49.31     17.73 o 
   6  17   5       13.79        3.22     15.45 o 
  -6  18   5        6.88       10.33      9.81 o 
  -5  18   5       22.43       23.04     10.60 o 
  -4  18   5        5.06        3.16     10.85 o 
  -3  18   5       23.37       21.81      9.35 o 
  -2  18   5        6.49        5.77      8.46 o 
  -1  18   5      211.46      227.21     16.81 o 
   0  18   5      226.81      219.82     22.84 o 
   1  18   5       37.76       37.45     11.06 o 
   2  18   5      129.97      105.26     15.43 o 
   3  18   5       52.25       16.02     27.86 o 
   4  18   5        1.23       -6.57     13.43 o 
   5  18   5       12.28       10.03     16.51 o 
   6  18   5       77.30       57.32     19.97 o 
  -6  19   5       26.86       21.30     12.28 o 
  -5  19   5       46.54       47.81     12.37 o 
  -4  19   5        0.73       -9.78      8.51 o 
  -3  19   5       11.11        6.37     10.34 o 
  -2  19   5       12.28       13.39      9.68 o 
  -1  19   5        0.15        3.46      9.32 o 
   0  19   5        1.51        4.96      8.92 o 
   1  19   5      125.23      111.03     13.46 o 
   2  19   5      230.80      251.63     26.04 o 
   3  19   5       46.64       55.27     19.76 o 
   4  19   5      310.90      288.23     73.23 o 
   5  19   5        0.05      -10.19     15.43 o 
   6  19   5        0.11       -6.88     16.63 o 
  -5  20   5       14.41       13.74     10.87 o 
  -4  20   5       85.65       95.61     18.00 o 
  -3  20   5      392.06      375.56     22.05 o 
  -2  20   5        4.96       -5.36      9.06 o 
  -1  20   5      123.81      157.60     15.74 o 
   0  20   5        1.41        1.17      9.17 o 
   1  20   5      111.99       93.03     13.11 o 
   2  20   5       60.87       42.17     17.08 o 
   3  20   5      105.00       99.32     20.09 o 
   4  20   5        0.70        4.57     15.38 o 
   5  20   5       11.28       15.89     29.25 o 
  -5  21   5       52.49       53.90     13.09 o 
  -4  21   5        2.46        2.18     10.02 o 
  -3  21   5       95.99       72.56     14.99 o 
  -2  21   5       72.36       72.67     18.91 o 
  -1  21   5        3.10       20.71     10.50 o 
   0  21   5      178.94      176.69     16.50 o 
   1  21   5       66.51       76.18     14.88 o 
   2  21   5        1.23      -12.69     17.80 o 
   3  21   5        0.01       -5.97     15.22 o 
   4  21   5        1.91        3.65     15.63 o 
   5  21   5       60.84       66.72     20.90 o 
  -5  22   5        8.89       -2.90     10.66 o 
  -4  22   5        0.52       -1.98     10.21 o 
  -3  22   5        0.18       -0.90     11.05 o 
  -2  22   5        1.89        3.59     10.30 o 
  -1  22   5       29.01       41.34     12.04 o 
   0  22   5       26.08       20.79     11.33 o 
   1  22   5       82.17       85.57     20.31 o 
   2  22   5       54.88       26.05     15.93 o 
   3  22   5       22.67        8.42     15.62 o 
   4  22   5        9.21        3.55     15.88 o 
  -4  23   5        0.01       -9.36     10.20 o 
  -3  23   5       12.05        7.51     11.59 o 
  -2  23   5      124.16      126.06     16.93 o 
  -1  23   5      439.90      415.80     23.95 o 
   0  23   5       76.47       88.10     14.24 o 
   1  23   5      116.96      154.15     24.64 o 
   2  23   5       15.77       23.42     16.47 o 
   3  23   5       22.05       42.14     18.40 o 
   4  23   5        0.00       15.24     17.70 o 
  -3  24   5        4.22       -9.59     10.84 o 
  -2  24   5        8.56        0.11     12.65 o 
  -1  24   5       14.04       11.00     11.65 o 
   0  24   5        3.00        4.09     15.89 o 
   1  24   5      120.66      144.98     27.74 o 
   2  24   5        3.14       18.66     16.71 o 
   3  24   5        5.29        1.43     21.20 o 
  -3  25   5       10.28       -5.49     11.26 o 
  -2  25   5        1.62        7.27     11.48 o 
  -1  25   5        3.83        5.26     11.70 o 
   0  25   5       34.40       26.72     19.04 o 
   1  25   5       40.46       87.77     30.15 o 
   2  25   5        9.58       -6.76     15.61 o 
  -1  26   5       58.20       42.10     20.14 o 
   0  26   5        0.75       28.00     18.22 o 
   1  26   5       41.32       43.11     19.99 o 
  -8   0   6      624.18      836.52     71.56 o 
  -6   0   6       14.83       20.06     11.56 o 
  -4   0   6      204.74      255.76     27.97 o 
  -2   0   6     3221.90     3429.71    118.86 o 
   0   0   6      271.21      321.38     29.91 o 
   2   0   6       28.02       14.37      8.35 o 
   4   0   6      157.47      202.10     20.62 o 
   6   0   6     1310.47     1303.94     51.81 o 
   8   0   6      155.44       97.71     21.83 o 
  -8   1   6       92.81      148.68     30.87 o 
  -7   1   6      103.85      125.40     16.55 o 
  -6   1   6       25.22       18.77     11.98 o 
  -5   1   6       36.74       29.28      9.50 o 
  -4   1   6       12.81       32.96     10.54 o 
  -3   1   6        7.78      -16.41     10.94 o 
  -2   1   6        1.15       10.89      8.62 o 
  -1   1   6      173.72      236.23     18.07 o 
   0   1   6      148.77      170.79     25.76 o 
   1   1   6       77.96       92.86      8.78 o 
   2   1   6       41.14       37.03      6.25 o 
   3   1   6       16.41        7.71      6.50 o 
   4   1   6        0.03       -9.76      6.51 o 
   5   1   6      152.25      146.24     14.10 o 
   6   1   6        5.23      -13.31      8.87 o 
   7   1   6       38.12       40.49     11.47 o 
   8   1   6        1.00       -3.73      9.77 o 
  -8   2   6      415.29      514.35     42.08 o 
  -7   2   6      262.34      246.47     62.87 o 
  -6   2   6       20.78       24.83     13.66 o 
  -5   2   6       40.27       28.08      9.93 o 
  -4   2   6       33.16       48.85      9.40 o 
  -3   2   6      566.77      588.32     18.87 o 
  -2   2   6      934.84      786.67     19.90 o 
  -1   2   6     3429.74     3494.40     85.36 o 
   0   2   6     1898.49     2041.09     37.99 o 
   1   2   6       87.98       93.44      6.47 o 
   2   2   6       51.57       55.20      6.24 o 
   3   2   6       79.41       69.57      9.30 o 
   4   2   6      984.16      958.93     27.21 o 
   5   2   6      148.69      123.73     13.21 o 
   6   2   6       60.92       63.82     11.56 o 
   7   2   6        6.50        6.65     11.00 o 
   8   2   6       22.35       21.92     11.72 o 
  -8   3   6      105.53      125.34     18.63 o 
  -7   3   6       50.35       54.89     15.70 o 
  -6   3   6      606.69      653.65     35.14 o 
  -5   3   6       16.38       19.30      9.21 o 
  -4   3   6       34.54       47.72      9.68 o 
  -3   3   6      169.11      184.10     10.45 o 
  -2   3   6      790.63      826.54     22.85 o 
  -1   3   6       56.89       49.47      9.22 o 
   0   3   6     3022.28     3146.97     45.90 o 
   1   3   6       46.39       45.53      6.22 o 
   2   3   6      885.69      934.72     20.64 o 
   3   3   6      179.61      201.08     12.84 o 
   4   3   6      760.13      792.23     21.66 o 
   5   3   6        6.10        4.74      8.23 o 
   6   3   6      595.32      591.99     25.08 o 
   7   3   6        0.35       -6.97      8.84 o 
   8   3   6       36.50       36.87     10.66 o 
  -8   4   6        0.59       10.44     14.27 o 
  -7   4   6       44.01       33.04     14.72 o 
  -6   4   6     1142.83     1158.88     47.72 o 
  -5   4   6        0.07      -11.14     15.69 o 
  -4   4   6       80.99       97.09     12.10 o 
  -3   4   6      204.53      204.73     11.11 o 
  -2   4   6      281.09      283.66     11.60 o 
  -1   4   6      898.88      881.16     16.84 o 
   0   4   6     3195.29     3349.77     48.95 o 
   1   4   6      271.29      323.86     11.08 o 
   2   4   6     2189.28     2210.47     52.65 o 
   3   4   6      367.32      348.03     16.01 o 
   4   4   6      139.64      146.72     12.91 o 
   5   4   6      153.11      146.64     13.69 o 
   6   4   6       19.20       27.58      9.04 o 
   7   4   6        4.99        3.35      8.90 o 
   8   4   6       53.17       38.65     11.83 o 
  -8   5   6       21.90       28.75     42.10 o 
  -7   5   6        0.67        4.60     11.26 o 
  -6   5   6      692.86      751.28     37.76 o 
  -5   5   6      613.88      624.19     65.69 o 
  -4   5   6       38.13       33.26      9.43 o 
  -3   5   6      214.49      249.43     12.30 o 
  -2   5   6      112.12      135.33      7.39 o 
  -1   5   6      164.13      154.90      7.45 o 
   0   5   6       18.16       15.30      4.58 o 
   1   5   6        0.05        3.99      4.97 o 
   2   5   6     2639.43     2825.26     48.37 o 
   3   5   6       69.23       71.05      9.55 o 
   4   5   6      145.64      121.69     12.34 o 
   5   5   6        3.75        0.34      7.89 o 
   6   5   6      132.75      176.27     20.00 o 
   7   5   6        9.69       21.58     10.37 o 
   8   5   6       64.04       53.90     12.20 o 
  -8   6   6        2.68       -2.13     23.72 o 
  -7   6   6       94.20       42.58     42.67 o 
  -6   6   6      393.53      417.17     51.65 o 
  -5   6   6      324.28      356.13     27.38 o 
  -4   6   6      115.68      110.95     12.55 o 
  -3   6   6        1.24       -2.70      5.66 o 
  -2   6   6       70.88       77.53      6.64 o 
  -1   6   6     1542.01     1501.30     35.12 o 
   0   6   6      191.15      182.80      8.83 o 
   1   6   6      732.65      780.37     18.10 o 
   2   6   6       99.62      129.91      9.02 o 
   3   6   6      617.75      596.63     20.47 o 
   4   6   6      108.14      101.18     11.56 o 
   5   6   6        0.94       -1.22      7.65 o 
   6   6   6       72.10       65.78     11.38 o 
   7   6   6       13.14       10.08      9.42 o 
   8   6   6        1.03        5.31     18.84 o 
  -8   7   6        9.53        6.82     13.52 o 
  -7   7   6       20.94       51.57     15.86 o 
  -6   7   6      102.58      102.30     18.08 o 
  -5   7   6       51.99       40.49     16.52 o 
  -4   7   6      788.48      832.99     37.52 o 
  -3   7   6      400.34      399.82     15.85 o 
  -2   7   6      138.81      149.64      8.72 o 
  -1   7   6      485.18      477.88     13.91 o 
   0   7   6        9.37       -2.34      6.78 o 
   1   7   6       81.21       64.61      8.49 o 
   2   7   6     1386.24     1384.77     27.62 o 
   3   7   6       26.99       36.89     16.45 o 
   4   7   6        1.42       -6.04      7.13 o 
   5   7   6       84.71       89.80     12.17 o 
   6   7   6       88.03      120.49     14.68 o 
   7   7   6       11.38       15.11     10.05 o 
   8   7   6      149.84      179.95     26.73 o 
  -8   8   6        1.83       15.42     15.35 o 
  -7   8   6       13.09       -0.39     12.82 o 
  -6   8   6        4.45        0.83     12.08 o 
  -5   8   6       52.74       63.72     19.01 o 
  -4   8   6     1167.54     1164.47     62.98 o 
  -3   8   6      789.49      727.77     36.01 o 
  -2   8   6        0.44       -8.15      6.17 o 
  -1   8   6        1.08       12.83      5.46 o 
   0   8   6      126.37      130.91     11.43 o 
   1   8   6       13.93        6.52      5.53 o 
   2   8   6      152.23      151.13     10.11 o 
   3   8   6       34.77       40.76     13.21 o 
   4   8   6       35.10       40.06      9.69 o 
   5   8   6       82.34       71.35     11.66 o 
   6   8   6       14.14       -0.99      9.48 o 
   7   8   6       12.55       23.08     10.27 o 
  -8   9   6        3.95       16.69     27.29 o 
  -7   9   6        2.41       -6.95     11.58 o 
  -6   9   6        8.04       -5.00     12.18 o 
  -5   9   6      162.13      185.03     22.65 o 
  -4   9   6      723.50      716.04     27.15 o 
  -3   9   6      170.77      152.21     21.10 o 
  -2   9   6      216.85      223.05     10.95 o 
  -1   9   6        0.50        1.01      5.39 o 
   0   9   6       66.62       66.71      7.53 o 
   1   9   6        0.18       -4.26      5.61 o 
   2   9   6        0.40       -7.88      5.67 o 
   3   9   6       21.82       17.13      8.57 o 
   4   9   6     2118.70     1993.69     44.71 o 
   5   9   6        5.97        0.08      8.29 o 
   6   9   6      344.58      358.79     21.32 o 
   7   9   6      138.91      172.04     20.70 o 
  -8  10   6        0.01      -18.63     12.42 o 
  -7  10   6        1.96        6.76     13.06 o 
  -6  10   6       80.47       89.76     29.90 o 
  -5  10   6       82.54       76.52     16.81 o 
  -4  10   6       11.33       10.19     10.25 o 
  -3  10   6     1087.41     1111.77     36.26 o 
  -2  10   6     1168.25     1262.30     25.95 o 
  -1  10   6      880.68      898.63     21.09 o 
   0  10   6      657.22      625.52     19.24 o 
   1  10   6        8.41        6.62      6.31 o 
   2  10   6        7.89        4.75      6.30 o 
   3  10   6      589.18      561.42     21.63 o 
   4  10   6      662.14      663.67     24.68 o 
   5  10   6      101.56      120.50     13.21 o 
   6  10   6       32.29       39.16     11.01 o 
   7  10   6       11.26       29.01     17.64 o 
  -7  11   6        0.05        3.21     12.92 o 
  -6  11   6       17.96        2.27     12.74 o 
  -5  11   6       44.63       43.35     26.08 o 
  -4  11   6       58.53       90.69     13.12 o 
  -3  11   6      284.79      293.44     15.72 o 
  -2  11   6        1.85       -0.26      6.56 o 
  -1  11   6       18.54       28.30      6.93 o 
   0  11   6       16.60       12.46      6.53 o 
   1  11   6        0.08       -5.05      6.06 o 
   2  11   6       33.01       29.87      7.55 o 
   3  11   6      287.35      285.98     17.01 o 
   4  11   6      105.36       93.70     14.50 o 
   5  11   6       33.76       33.96     11.16 o 
   6  11   6        5.10        9.79     12.74 o 
   7  11   6       77.21       97.49     21.02 o 
  -7  12   6       39.12       17.69     33.75 o 
  -6  12   6       80.73       58.05     29.82 o 
  -5  12   6        1.31      -11.64     11.35 o 
  -4  12   6       24.72       30.45     11.29 o 
  -3  12   6        1.57        3.47      7.26 o 
  -2  12   6      765.14      784.62     23.81 o 
  -1  12   6       63.24       71.60      8.44 o 
   0  12   6       37.16       32.57      7.73 o 
   1  12   6        2.47       -4.47      6.29 o 
   2  12   6      193.36      187.22     12.37 o 
   3  12   6      445.20      419.38     20.47 o 
   4  12   6       75.95       51.16     10.84 o 
   5  12   6      158.22      149.78     15.75 o 
   6  12   6      353.66      379.67     27.27 o 
   7  12   6        0.09       -8.26     14.40 o 
  -7  13   6       44.12       33.30     16.10 o 
  -6  13   6        2.32        1.57     13.59 o 
  -5  13   6      111.26      129.35     21.09 o 
  -4  13   6      142.71      126.23     36.10 o 
  -3  13   6        7.93        8.16      8.29 o 
  -2  13   6        0.63        6.26      7.42 o 
  -1  13   6      100.18      120.47     17.86 o 
   0  13   6      143.99      154.58     11.12 o 
   1  13   6      196.60      192.01     12.41 o 
   2  13   6      182.85      183.43     12.73 o 
   3  13   6       41.23       27.74      9.67 o 
   4  13   6       18.76       19.36      9.00 o 
   5  13   6        7.85       16.65     11.01 o 
   6  13   6       65.91       70.25     21.18 o 
   7  13   6        4.52      -10.04     14.26 o 
  -7  14   6       49.78       54.89     17.73 o 
  -6  14   6       47.56       62.28     22.98 o 
  -5  14   6        6.71       14.84     21.33 o 
  -4  14   6       13.82        5.17     10.25 o 
  -3  14   6      339.81      352.61     18.52 o 
  -2  14   6      173.87      175.95     14.02 o 
  -1  14   6       44.69       35.86      9.69 o 
   0  14   6       22.96       15.47      7.57 o 
   1  14   6       36.69       18.36      8.00 o 
   2  14   6       70.36       72.32     10.24 o 
   3  14   6      120.18      115.46     22.93 o 
   4  14   6       67.94       23.38      9.92 o 
   5  14   6        3.22      -10.84     14.36 o 
   6  14   6       12.98       19.63     15.77 o 
  -7  15   6        0.06        1.02     22.32 o 
  -6  15   6       46.52       30.81     16.64 o 
  -5  15   6       18.73       18.55     13.79 o 
  -4  15   6      568.58      623.92     44.74 o 
  -3  15   6        7.10       18.18      9.14 o 
  -2  15   6      150.99      166.10     19.92 o 
  -1  15   6      102.70      103.92     12.26 o 
   0  15   6      541.10      517.26     22.81 o 
   1  15   6       38.10       44.32      9.26 o 
   2  15   6      487.75      503.46     19.21 o 
   3  15   6       58.61       65.04     18.98 o 
   4  15   6      364.67      342.29     20.62 o 
   5  15   6        0.80        2.02     13.59 o 
   6  15   6        0.90       -3.00     14.51 o 
  -6  16   6        0.60       -7.41     13.13 o 
  -5  16   6       30.04       25.00     24.41 o 
  -4  16   6      329.15      387.60     44.92 o 
  -3  16   6        8.68        0.38      9.29 o 
  -2  16   6        0.24       -2.69     10.70 o 
  -1  16   6        0.45        3.18      8.58 o 
   0  16   6        0.28       24.41      9.94 o 
   1  16   6      404.60      327.02     16.22 o 
   2  16   6       70.45       45.25     12.03 o 
   3  16   6      298.19      257.25     17.85 o 
   4  16   6       23.21      -18.36     12.24 o 
   5  16   6       41.91       51.78     33.01 o 
   6  16   6        6.41       -4.83     15.05 o 
  -6  17   6      167.90      158.41     25.30 o 
  -5  17   6      514.69      573.34     39.98 o 
  -4  17   6        0.61       12.67     11.23 o 
  -3  17   6      100.08      129.22     20.22 o 
  -2  17   6      138.63      144.37     14.58 o 
  -1  17   6       51.30       45.52     11.43 o 
   0  17   6      178.94      196.59     15.87 o 
   1  17   6      215.33      224.30     14.62 o 
   2  17   6      460.30      408.48     20.81 o 
   3  17   6        3.24      -11.27      9.75 o 
   4  17   6        0.00      -19.21     12.81 o 
   5  17   6        0.55       -5.90     12.96 o 
   6  17   6        4.71        1.09     15.86 o 
  -6  18   6      174.45      142.35     25.16 o 
  -5  18   6       36.27       30.70     16.48 o 
  -4  18   6      136.58      139.79     18.08 o 
  -3  18   6       31.77       28.58     12.15 o 
  -2  18   6       11.16        2.16     10.46 o 
  -1  18   6        4.72       11.78      9.73 o 
   0  18   6      254.41      245.07     17.46 o 
   1  18   6      600.91      593.15     24.49 o 
   2  18   6      228.57      193.72     16.37 o 
   3  18   6      209.02      225.49     28.71 o 
   4  18   6       27.88       44.49     18.14 o 
   5  18   6        6.05       -7.33     14.37 o 
  -5  19   6       24.68       24.26     16.98 o 
  -4  19   6       32.90       41.28     13.46 o 
  -3  19   6      121.91       98.87     16.04 o 
  -2  19   6        0.00       -0.10      9.24 o 
  -1  19   6       80.72       82.34     12.72 o 
   0  19   6       42.75       39.30     11.26 o 
   1  19   6       31.91       19.04     12.46 o 
   2  19   6       33.67       18.00     10.72 o 
   3  19   6      101.77       99.22     20.79 o 
   4  19   6       27.02       22.41     17.44 o 
   5  19   6      127.24      198.68     72.30 o 
  -5  20   6        0.05       -5.71     13.88 o 
  -4  20   6       33.42       29.96     16.40 o 
  -3  20   6       80.70       86.78     16.31 o 
  -2  20   6       33.32       25.27     11.44 o 
  -1  20   6        3.09       -6.28      9.19 o 
   0  20   6       31.58       25.37     10.84 o 
   1  20   6        0.06        0.85      9.74 o 
   2  20   6       28.53       51.22     17.85 o 
   3  20   6       69.87       73.25     27.00 o 
   4  20   6       32.31       22.41     16.70 o 
   5  20   6        7.14        7.75     16.93 o 
  -4  21   6       14.74       -8.77     11.24 o 
  -3  21   6       17.61       22.76     12.79 o 
  -2  21   6        1.81        0.94     10.12 o 
  -1  21   6       98.66       82.09     13.70 o 
   0  21   6      258.58      299.94     22.54 o 
   1  21   6        6.95        4.22     10.32 o 
   2  21   6       81.41       76.63     19.52 o 
   3  21   6        0.02        6.92     15.38 o 
   4  21   6       56.15       78.24     22.20 o 
  -4  22   6        6.71       -5.32     17.78 o 
  -3  22   6        5.38        9.09     12.35 o 
  -2  22   6       56.90       49.14     13.10 o 
  -1  22   6      101.98      116.36     15.74 o 
   0  22   6       55.63       50.97     12.65 o 
   1  22   6       22.23       39.57     14.33 o 
   2  22   6        3.02       50.30     17.94 o 
   3  22   6       22.93       20.74     16.91 o 
   4  22   6       20.94       15.74     17.92 o 
  -3  23   6        0.58      -17.46     11.64 o 
  -2  23   6       59.72       73.01     14.27 o 
  -1  23   6        7.98      -10.63     10.30 o 
   0  23   6       28.50       45.06     13.28 o 
   1  23   6        0.34       12.55     28.64 o 
   2  23   6        8.26       -3.06     27.61 o 
   3  23   6        0.00        6.94     17.41 o 
  -2  24   6       13.91       13.46     14.06 o 
  -1  24   6       72.44       45.91     13.44 o 
   0  24   6        3.91       -0.07     14.35 o 
   1  24   6       40.51       17.32     22.86 o 
   2  24   6        2.92       18.65     17.95 o 
  -1  25   6        1.05       13.74     12.07 o 
   0  25   6        0.81      -10.94     13.68 o 
   1  25   6        4.39        8.86     16.86 o 
  -7   0   7       32.80       36.46     22.97 o 
  -5   0   7      905.99      918.09     53.96 o 
  -3   0   7     1366.92     1420.53     66.49 o 
  -1   0   7     1608.76     1504.22     68.50 o 
   1   0   7       22.17      -11.77     16.41 o 
   3   0   7      337.81      318.28     31.50 o 
   5   0   7        2.75        4.26     12.24 o 
   7   0   7        0.32       16.72     22.70 o 
  -8   1   7       33.70       38.13     20.16 o 
  -7   1   7       18.81       44.11     16.42 o 
  -6   1   7       29.64       25.69     11.16 o 
  -5   1   7        8.19       13.50     12.78 o 
  -4   1   7      176.15      198.20     19.62 o 
  -3   1   7       17.48       26.66     11.38 o 
  -2   1   7       87.30       91.46     14.86 o 
  -1   1   7       22.35       15.48     11.25 o 
   0   1   7       89.65       85.45     15.69 o 
   1   1   7        1.26       -4.36     13.94 o 
   2   1   7        5.31        8.38      4.88 o 
   3   1   7       11.97       14.09      8.33 o 
   4   1   7        2.43        3.25      8.35 o 
   5   1   7       18.02       19.15      9.52 o 
   6   1   7        0.84        4.26      8.94 o 
   7   1   7       10.09       -1.07      9.51 o 
  -8   2   7       76.11       81.99     23.35 o 
  -7   2   7        0.11      -13.37     12.21 o 
  -6   2   7       36.81       55.32     15.39 o 
  -5   2   7      138.84      144.63     16.56 o 
  -4   2   7       11.89       14.01      8.76 o 
  -3   2   7      388.87      390.06     42.68 o 
  -2   2   7      698.05      720.06     31.57 o 
  -1   2   7       46.82       75.16     14.15 o 
   0   2   7       55.20       51.75     14.49 o 
   1   2   7       47.25       54.77      7.32 o 
   2   2   7       15.76       22.24      5.62 o 
   3   2   7       94.84       94.04     13.52 o 
   4   2   7      428.54      391.52     18.75 o 
   5   2   7       10.40       23.19      9.44 o 
   6   2   7       80.72       91.82     13.44 o 
   7   2   7        6.76        4.72      9.45 o 
  -8   3   7       39.16       77.53     23.02 o 
  -7   3   7      107.39      123.06     23.29 o 
  -6   3   7      106.67      127.22     19.78 o 
  -5   3   7       19.58       34.36     11.00 o 
  -4   3   7      217.01      262.53     21.73 o 
  -3   3   7      126.67      132.66     13.62 o 
  -2   3   7       39.93       45.34     10.00 o 
  -1   3   7      390.44      385.18     31.43 o 
   0   3   7      386.43      394.87     28.29 o 
   1   3   7        0.74        4.01      5.62 o 
   2   3   7        9.33        8.11      5.40 o 
   3   3   7      643.19      657.59     28.04 o 
   4   3   7       73.80       76.59     10.94 o 
   5   3   7       95.19       71.21     11.33 o 
   6   3   7       38.86       35.00     10.38 o 
   7   3   7        5.76        7.31      9.80 o 
  -8   4   7      148.00      150.29     24.49 o 
  -7   4   7       30.22       31.97     15.68 o 
  -6   4   7       31.53       25.09     13.78 o 
  -5   4   7      363.57      377.31     29.14 o 
  -4   4   7      802.93      764.92     34.10 o 
  -3   4   7      405.96      414.57     21.05 o 
  -2   4   7       24.61       25.61     10.36 o 
  -1   4   7      738.39      666.87     24.72 o 
   0   4   7        0.32       -4.42      9.13 o 
   1   4   7      687.09      730.95     20.46 o 
   2   4   7      546.75      573.28     16.38 o 
   3   4   7      203.26      219.27     14.13 o 
   4   4   7      549.73      576.21     24.86 o 
   5   4   7       39.40       34.78      9.72 o 
   6   4   7       31.79       26.55     11.51 o 
   7   4   7        4.63       11.26      9.56 o 
  -8   5   7       16.37       47.28     19.20 o 
  -7   5   7        8.87       13.29     13.85 o 
  -6   5   7      412.58      453.66     32.86 o 
  -5   5   7      378.60      327.30     37.65 o 
  -4   5   7        0.72       17.71     12.27 o 
  -3   5   7      383.98      378.22     20.57 o 
  -2   5   7       24.25       35.54      9.53 o 
  -1   5   7        0.08      -10.77      7.18 o 
   0   5   7       74.16      112.30     12.65 o 
   1   5   7      758.52      855.18     22.92 o 
   2   5   7      128.50      141.85      9.59 o 
   3   5   7        2.07       11.47      7.52 o 
   4   5   7      690.18      614.31     33.00 o 
   5   5   7        0.40       -9.92      7.02 o 
   6   5   7       64.34       54.25     11.22 o 
   7   5   7        2.83       -9.24      8.71 o 
  -8   6   7       31.27       31.47     17.09 o 
  -7   6   7        0.00      -16.38     11.92 o 
  -6   6   7      253.88      248.75     26.76 o 
  -5   6   7       23.22       33.34     20.36 o 
  -4   6   7       92.86      102.91     32.04 o 
  -3   6   7      100.10       96.08     16.82 o 
  -2   6   7      111.11      131.79     13.96 o 
  -1   6   7        6.61        5.32      8.61 o 
   0   6   7      181.75      170.90     14.67 o 
   1   6   7       75.34       80.55      9.22 o 
   2   6   7      104.21      104.83      9.64 o 
   3   6   7       36.58       42.43      9.28 o 
   4   6   7       45.66       10.45      8.96 o 
   5   6   7       32.15       22.68      9.50 o 
   6   6   7       13.82       -1.30     11.27 o 
   7   6   7        0.28      -11.01      8.92 o 
  -7   7   7        3.40        6.23     12.80 o 
  -6   7   7        2.80       -9.95     10.83 o 
  -5   7   7      105.14       50.75     19.51 o 
  -4   7   7      736.02      721.95     52.37 o 
  -3   7   7       79.95       73.44     12.07 o 
  -2   7   7        1.03      -10.88      7.26 o 
  -1   7   7       42.23       39.26     11.49 o 
   0   7   7       68.79       61.00     12.38 o 
   1   7   7      143.66      199.72     12.59 o 
   2   7   7     1531.52     1632.65     31.81 o 
   3   7   7      118.83      130.14     12.50 o 
   4   7   7      267.67      280.96     17.50 o 
   5   7   7      293.90      292.09     18.86 o 
   6   7   7      102.65      120.63     14.53 o 
   7   7   7      125.30      127.39     16.02 o 
  -7   8   7       17.88        9.54     14.21 o 
  -6   8   7        2.73        7.38     12.49 o 
  -5   8   7      137.02      121.86     19.71 o 
  -4   8   7     1160.25     1077.62     46.77 o 
  -3   8   7      839.66      868.40     79.19 o 
  -2   8   7       41.09       58.40     11.24 o 
  -1   8   7      541.91      522.49     23.04 o 
   0   8   7      274.94      298.19     18.52 o 
   1   8   7      420.35      388.36     16.63 o 
   2   8   7        2.15        4.82      6.61 o 
   3   8   7       10.17       11.00      8.56 o 
   4   8   7       91.94       87.14     17.89 o 
   5   8   7       26.52       26.26      9.79 o 
   6   8   7        0.31       -2.18      9.39 o 
   7   8   7       23.14       36.24     11.34 o 
  -7   9   7        3.42      -15.02     12.08 o 
  -6   9   7       11.54       23.68     14.66 o 
  -5   9   7        2.56        1.39     12.02 o 
  -4   9   7      776.10      739.63    118.88 o 
  -3   9   7       53.83       62.57     15.48 o 
  -2   9   7      567.87      538.48     24.06 o 
  -1   9   7      113.48      109.38     13.40 o 
   0   9   7     1338.62     1299.16     36.64 o 
   1   9   7      423.02      463.90     23.60 o 
   2   9   7        6.55        1.63      6.68 o 
   3   9   7       34.34       45.29     13.01 o 
   4   9   7      128.96      148.78     18.17 o 
   5   9   7       23.45       26.53     11.17 o 
   6   9   7      209.21      217.82     18.59 o 
   7   9   7       64.37       76.66     22.76 o 
  -7  10   7        3.17       -8.40     20.10 o 
  -6  10   7       40.09       49.21     16.25 o 
  -5  10   7        0.06        8.47     13.27 o 
  -4  10   7       78.46       60.01     32.09 o 
  -3  10   7      286.98      278.70     26.23 o 
  -2  10   7       21.31       18.98     17.35 o 
  -1  10   7        0.60      -11.58      7.72 o 
   0  10   7      618.10      597.55     20.57 o 
   1  10   7      135.25      123.64     11.86 o 
   2  10   7      189.15      209.42     12.75 o 
   3  10   7      249.07      249.62     16.48 o 
   4  10   7       65.01       69.66     12.92 o 
   5  10   7       38.04       41.81     10.84 o 
   6  10   7       42.39       44.93     11.89 o 
   7  10   7       36.54       35.68     13.81 o 
  -7  11   7        7.28        6.71     14.83 o 
  -6  11   7        2.61      -18.30     12.32 o 
  -5  11   7       67.42       77.13     27.99 o 
  -4  11   7       35.63       41.08     15.10 o 
  -3  11   7      135.75      126.77     19.41 o 
  -2  11   7     2530.56     2553.93     86.07 o 
  -1  11   7      656.25      633.79     26.33 o 
   0  11   7       25.16       27.43      8.79 o 
   1  11   7      370.93      359.82     17.35 o 
   2  11   7      401.54      410.48     16.67 o 
   3  11   7        1.27       -9.29      8.16 o 
   4  11   7      356.16      366.05     20.25 o 
   5  11   7       64.57       42.32     11.00 o 
   6  11   7        5.56        6.78      9.96 o 
   7  11   7       51.92       98.58     17.78 o 
  -7  12   7        1.31       -7.36     27.03 o 
  -6  12   7        0.00      -26.92     18.25 o 
  -5  12   7      123.96      141.35     22.97 o 
  -4  12   7       75.63       72.22     19.10 o 
  -3  12   7      103.20      104.12     18.68 o 
  -2  12   7       89.57       93.53     19.04 o 
  -1  12   7      600.62      587.59     81.08 o 
   0  12   7      184.84      174.28     13.50 o 
   1  12   7      291.06      304.35     14.67 o 
   2  12   7      491.10      470.77     17.86 o 
   3  12   7        0.85       -8.27      7.82 o 
   4  12   7        4.41      -12.40      8.27 o 
   5  12   7       23.93       15.66     10.38 o 
   6  12   7        1.31       -9.90     11.25 o 
  -7  13   7       73.06      110.66     44.51 o 
  -6  13   7        3.99      -14.18     12.73 o 
  -5  13   7       65.81       68.92     18.16 o 
  -4  13   7      181.55      158.99     23.82 o 
  -3  13   7       61.17       75.04     17.41 o 
  -2  13   7     1785.81     1732.21    104.88 o 
  -1  13   7      841.37      820.88     39.00 o 
   0  13   7      529.71      558.86     36.76 o 
   1  13   7       62.79       54.69      9.44 o 
   2  13   7       43.86       43.03      9.05 o 
   3  13   7       35.38       32.09     10.46 o 
   4  13   7       81.60       55.57     13.33 o 
   5  13   7       34.14       32.60     11.23 o 
   6  13   7      360.11      345.53     27.33 o 
  -6  14   7        1.17        9.49     14.08 o 
  -5  14   7       22.24       21.97     33.64 o 
  -4  14   7      806.99      902.72     46.10 o 
  -3  14   7       57.12       58.09     20.82 o 
  -2  14   7       11.61        0.47     37.38 o 
  -1  14   7      165.83      181.69     22.54 o 
   0  14   7     1333.85     1266.47     33.08 o 
   1  14   7      880.62      946.59     25.36 o 
   2  14   7       41.19       46.02     10.82 o 
   3  14   7      169.94      146.62     19.73 o 
   4  14   7      254.41      219.24     17.82 o 
   5  14   7       16.81       27.66     12.88 o 
   6  14   7      300.05      327.83     37.35 o 
  -6  15   7       92.99      117.67     22.32 o 
  -5  15   7      124.84      160.46     29.64 o 
  -4  15   7      168.44      192.04     78.96 o 
  -3  15   7       16.34       33.46     14.71 o 
  -2  15   7       22.50       10.34     16.05 o 
  -1  15   7        0.06       13.22     13.14 o 
   0  15   7      676.89      713.72     29.20 o 
   1  15   7      401.50      412.10     20.19 o 
   2  15   7      170.80      171.67     13.39 o 
   3  15   7        2.60        9.97      9.52 o 
   4  15   7       15.00       22.03     10.51 o 
   5  15   7        5.14        7.16     19.81 o 
   6  15   7       39.72       42.70     19.31 o 
  -6  16   7        0.03       -6.87     14.40 o 
  -5  16   7       70.50       65.33     25.95 o 
  -4  16   7      572.88      540.49     39.57 o 
  -3  16   7       14.24        6.62     13.33 o 
  -2  16   7       39.41       15.31     14.19 o 
  -1  16   7        4.97      -15.29     10.19 o 
   0  16   7      505.17      491.21     33.18 o 
   1  16   7       27.88       52.35     13.52 o 
   2  16   7       29.28       10.75      8.78 o 
   3  16   7        0.43       -1.91      9.61 o 
   4  16   7       22.36       16.08     12.71 o 
   5  16   7        2.24      -10.37     13.74 o 
  -5  17   7       10.63      -13.48     14.29 o 
  -4  17   7      129.30      159.38     25.03 o 
  -3  17   7       30.42       53.20     22.28 o 
  -2  17   7      112.78      101.03     24.86 o 
  -1  17   7        5.58       -8.73     12.01 o 
   0  17   7      294.07      279.87     21.53 o 
   1  17   7       49.73       18.97     12.05 o 
   2  17   7      866.35      859.67     29.72 o 
   3  17   7      214.49      229.02     32.41 o 
   4  17   7       15.03       12.69     12.46 o 
   5  17   7       50.95       45.50     19.10 o 
  -5  18   7        1.26      -19.86     13.24 o 
  -4  18   7       17.39        7.72     29.46 o 
  -3  18   7        6.79        8.92     14.49 o 
  -2  18   7       28.27       16.69     20.19 o 
  -1  18   7        8.66      -10.56     14.81 o 
   0  18   7        2.38        5.13     11.45 o 
   1  18   7       15.89       24.41     12.54 o 
   2  18   7        9.09        2.10      8.96 o 
   3  18   7       48.72       56.34     12.64 o 
   4  18   7       65.28       90.70     21.54 o 
   5  18   7        8.12       20.15     16.16 o 
  -5  19   7       18.16       29.69     25.86 o 
  -4  19   7        0.26       10.93     17.38 o 
  -3  19   7       11.42       42.18     17.89 o 
  -2  19   7      184.69      206.93     27.35 o 
  -1  19   7      166.42      139.34     22.81 o 
   0  19   7      246.85      193.54     20.06 o 
   1  19   7       43.59       19.75     14.06 o 
   2  19   7       35.26        7.91     10.86 o 
   3  19   7       72.45       64.11     19.08 o 
   4  19   7        0.20        0.14     15.75 o 
  -4  20   7        9.16        6.02     28.19 o 
  -3  20   7       49.54       33.82     17.68 o 
  -2  20   7       23.12       16.07     14.97 o 
  -1  20   7       11.54       15.41     37.27 o 
   0  20   7      349.55      323.11     24.25 o 
   1  20   7       12.34        9.17     13.18 o 
   2  20   7       85.56       88.94     14.36 o 
   3  20   7      112.77      135.86     50.94 o 
   4  20   7        0.02      -11.76     38.17 o 
  -4  21   7       60.77       59.57     21.51 o 
  -3  21   7        5.04      -21.41     31.32 o 
  -2  21   7       84.26       43.71     19.19 o 
  -1  21   7       19.55       16.27     16.75 o 
   0  21   7       13.16       18.55     13.41 o 
   1  21   7       57.74       35.85     14.31 o 
   2  21   7       65.34       94.27     21.63 o 
   3  21   7        6.04       28.28     32.11 o 
  -3  22   7        0.07      -13.76     16.10 o 
  -2  22   7       39.30       48.76     27.90 o 
  -1  22   7       25.62       14.91     16.73 o 
   0  22   7        5.31       -4.74     12.55 o 
   1  22   7        3.50        5.33     13.50 o 
   2  22   7        1.55      -29.91     19.94 o 
   3  22   7        0.01       10.63     17.93 o 
  -2  23   7       31.26       10.92     18.83 o 
  -1  23   7        3.63       -6.66     16.30 o 
   0  23   7       27.28       32.13     18.95 o 
   1  23   7        4.66       -4.76     16.10 o 
   2  23   7       11.10       26.49     26.89 o 
  -1  24   7      120.27      103.52     24.37 o 
   0  24   7        5.03        8.45     18.29 o 
  -6   0   8      278.70      260.30     57.23 o 
  -4   0   8      399.97      441.10     40.03 o 
  -2   0   8      262.20      253.74     32.07 o 
   0   0   8      256.20      297.22     35.38 o 
   2   0   8      162.14      149.46     30.67 o 
   4   0   8      296.25      331.28     43.30 o 
   6   0   8      451.50      478.02     34.76 o 
  -7   1   8       21.40       29.87     16.42 o 
  -6   1   8       79.62       77.59     17.82 o 
  -5   1   8       75.46       68.52     13.12 o 
  -4   1   8       11.58        1.48     10.98 o 
  -3   1   8        2.34       18.30     16.92 o 
  -2   1   8      629.81      568.45     41.41 o 
  -1   1   8       84.24      112.06     17.84 o 
   0   1   8       16.01       16.69     22.97 o 
   1   1   8      607.06      607.30     25.55 o 
   2   1   8      284.00      277.32     18.47 o 
   3   1   8       51.27       60.36     32.94 o 
   4   1   8       72.32       59.61     24.77 o 
   5   1   8       21.16       20.75      9.80 o 
   6   1   8       62.26       66.23     12.98 o 
   7   1   8        6.97       20.28     11.11 o 
  -7   2   8        0.99       11.43     14.18 o 
  -6   2   8       12.60       -0.80     13.34 o 
  -5   2   8      111.63       93.78     14.05 o 
  -4   2   8      199.60      239.14     19.03 o 
  -3   2   8      630.65      649.29     26.43 o 
  -2   2   8       54.10       45.70     11.21 o 
  -1   2   8      474.61      485.94     31.49 o 
   0   2   8       21.35       14.56      9.44 o 
   1   2   8       44.54       52.25     11.09 o 
   2   2   8       61.37       92.06     12.92 o 
   3   2   8       42.62       64.14     17.97 o 
   4   2   8      448.86      520.71     37.06 o 
   5   2   8        1.94        1.23      8.17 o 
   6   2   8       21.96       17.43     10.23 o 
   7   2   8       21.03       26.54     11.09 o 
  -7   3   8       10.00      -21.55     21.35 o 
  -6   3   8        7.22       15.45     14.35 o 
  -5   3   8       73.10       73.67     27.84 o 
  -4   3   8      110.46       91.17     13.89 o 
  -3   3   8      230.78      221.49     17.96 o 
  -2   3   8      135.11      119.78     16.52 o 
  -1   3   8      566.41      560.87     24.67 o 
   0   3   8      129.15      129.74     24.43 o 
   1   3   8        0.16      -12.36      8.24 o 
   2   3   8        1.16        4.95      9.08 o 
   3   3   8       31.19       22.06     15.60 o 
   4   3   8      858.00      879.88     39.82 o 
   5   3   8        0.54       -8.35      7.81 o 
   6   3   8      154.75      133.31     16.27 o 
   7   3   8        0.05        1.04     10.05 o 
  -7   4   8       11.68       28.80     15.79 o 
  -6   4   8       12.15       -6.52     12.54 o 
  -5   4   8       54.12       55.61     15.98 o 
  -4   4   8        8.89        5.76      9.63 o 
  -3   4   8       26.94       30.06     15.01 o 
  -2   4   8       22.62       26.35     10.48 o 
  -1   4   8       23.08       32.04     15.81 o 
   0   4   8       34.42       31.41     10.47 o 
   1   4   8       99.91       97.79     16.01 o 
   2   4   8     1112.22     1215.04     36.77 o 
   3   4   8      599.77      598.18     37.02 o 
   4   4   8       50.51       40.97     12.29 o 
   5   4   8       80.44       76.43     11.82 o 
   6   4   8        2.08       -3.89      8.59 o 
   7   4   8        2.63        1.65     10.08 o 
  -7   5   8       53.14       30.96     17.05 o 
  -6   5   8       23.00       14.37     13.90 o 
  -5   5   8        6.97        0.47     12.81 o 
  -4   5   8      256.82      225.20     31.50 o 
  -3   5   8      112.77      132.26     16.12 o 
  -2   5   8       89.29       91.48     22.87 o 
  -1   5   8        3.51       -0.32      8.36 o 
   0   5   8        6.32        9.09      9.73 o 
   1   5   8        0.01        4.30      9.14 o 
   2   5   8     2866.46     3139.75     80.58 o 
   3   5   8      297.23      370.60     30.82 o 
   4   5   8      284.55      272.85     21.31 o 
   5   5   8       30.11       43.69     18.05 o 
   6   5   8        4.33       12.60      9.80 o 
   7   5   8        1.89        5.01     10.30 o 
  -7   6   8       14.15       24.61     17.57 o 
  -6   6   8       94.87       75.10     19.69 o 
  -5   6   8       13.73        0.60     12.40 o 
  -4   6   8       31.56        8.63     12.73 o 
  -3   6   8        6.76       31.25     17.03 o 
  -2   6   8       45.96       51.11     21.72 o 
  -1   6   8       78.82       51.32     20.74 o 
   0   6   8       28.90       17.08      9.80 o 
   1   6   8       13.93       -7.73      9.60 o 
   2   6   8      835.16      910.52     85.08 o 
   3   6   8        7.15       26.60     15.46 o 
   4   6   8      109.79      112.96     20.25 o 
   5   6   8       41.63       27.77     10.31 o 
   6   6   8       32.53       29.91     10.81 o 
   7   6   8        3.91       12.21     10.99 o 
  -7   7   8        7.96        7.18     24.75 o 
  -6   7   8        0.08       18.44     16.17 o 
  -5   7   8       47.75       40.84     15.84 o 
  -4   7   8       64.54       36.33     23.09 o 
  -3   7   8      140.25      178.43     22.16 o 
  -2   7   8        3.61      -10.61      9.22 o 
  -1   7   8       30.05        6.03     10.14 o 
   0   7   8      821.64      802.15     38.77 o 
   1   7   8      357.38      340.60     21.14 o 
   2   7   8      395.18      358.42     29.49 o 
   3   7   8       70.03       78.13     18.81 o 
   4   7   8      250.42      251.34     22.90 o 
   5   7   8       88.94      116.10     13.93 o 
   6   7   8      268.04      262.69     20.17 o 
  -7   8   8        2.73       -7.38     14.69 o 
  -6   8   8       92.93      111.90     40.73 o 
  -5   8   8        6.90       27.28     15.31 o 
  -4   8   8      128.53      140.61     33.78 o 
  -3   8   8       12.83        4.94     18.77 o 
  -2   8   8        3.91       12.09      9.70 o 
  -1   8   8       62.85       73.52     12.90 o 
   0   8   8     3304.22     3174.66     70.89 o 
   1   8   8      520.28      541.01     25.28 o 
   2   8   8      447.94      498.82     61.14 o 
   3   8   8       51.42       53.24     37.06 o 
   4   8   8       51.44       70.83     14.37 o 
   5   8   8       47.96       40.45     13.71 o 
   6   8   8      139.94      130.91     15.89 o 
  -7   9   8        3.68        0.75     18.70 o 
  -6   9   8        6.16       25.32     21.26 o 
  -5   9   8        5.00       -7.90     22.53 o 
  -4   9   8      115.03      102.90     23.81 o 
  -3   9   8      572.12      536.04     35.02 o 
  -2   9   8      294.37      339.66     21.57 o 
  -1   9   8      470.45      485.99     24.85 o 
   0   9   8     2436.95     2316.51     56.92 o 
   1   9   8       40.94       16.65     11.35 o 
   2   9   8      401.63      390.09     30.45 o 
   3   9   8        0.93        0.88     14.19 o 
   4   9   8      293.18      256.65     21.61 o 
   5   9   8      104.74       84.90     20.40 o 
   6   9   8        9.29       17.95     10.95 o 
  -7  10   8       14.69        6.93     15.12 o 
  -6  10   8        0.01        7.42     15.31 o 
  -5  10   8        1.78        9.38     14.07 o 
  -4  10   8      179.36      183.03     24.33 o 
  -3  10   8      384.87      347.39     30.28 o 
  -2  10   8     1411.58     1366.61     53.66 o 
  -1  10   8      269.34      253.15     19.72 o 
   0  10   8      186.68      176.41     42.05 o 
   1  10   8       88.81       80.53     14.26 o 
   2  10   8        0.20       -3.70     13.47 o 
   3  10   8       21.48       49.70     17.67 o 
   4  10   8       24.35       22.48     12.19 o 
   5  10   8       33.84       33.16     13.06 o 
   6  10   8       74.23       81.62     14.30 o 
  -6  11   8       15.44       25.56     16.95 o 
  -5  11   8        0.22      -16.98     11.32 o 
  -4  11   8       42.32       46.00     22.19 o 
  -3  11   8      185.47      189.16     23.68 o 
  -2  11   8      542.11      561.83     35.59 o 
  -1  11   8      304.02      284.96     20.39 o 
   0  11   8      180.18      183.03     18.10 o 
   1  11   8       76.07       79.65     13.70 o 
   2  11   8        1.06        4.93     14.11 o 
   3  11   8        0.06        0.45     15.15 o 
   4  11   8        6.31        4.14     11.67 o 
   5  11   8       37.50       34.70     13.48 o 
   6  11   8       35.51       36.38     12.70 o 
  -6  12   8       80.27       98.83     22.23 o 
  -5  12   8        9.90       -3.34     22.93 o 
  -4  12   8       89.58      100.58     20.23 o 
  -3  12   8       45.44       59.96     25.92 o 
  -2  12   8     3988.27     3968.52    146.83 o 
  -1  12   8      313.34      319.71     27.90 o 
   0  12   8       39.15       31.99     11.49 o 
   1  12   8      400.93      393.03     23.32 o 
   2  12   8       37.10       36.34     15.78 o 
   3  12   8       30.59       33.25     19.98 o 
   4  12   8      263.82      237.44     30.80 o 
   5  12   8       19.95       32.47     12.92 o 
   6  12   8        3.60       19.62     13.02 o 
  -6  13   8       36.16       60.94     44.85 o 
  -5  13   8        1.54       -5.73     14.30 o 
  -4  13   8      327.59      355.67     37.35 o 
  -3  13   8       41.00       47.90     24.69 o 
  -2  13   8       23.55       13.49     14.20 o 
  -1  13   8      939.36      942.84     54.28 o 
   0  13   8      142.22      170.06     17.55 o 
   1  13   8      390.86      374.89     23.31 o 
   2  13   8       41.17       46.98     15.57 o 
   3  13   8        2.67       14.03     15.58 o 
   4  13   8        7.21       12.98     11.98 o 
   5  13   8        0.34       -1.50     12.11 o 
  -6  14   8        4.69       13.25     17.03 o 
  -5  14   8       25.93       38.78     18.21 o 
  -4  14   8      597.15      706.87     56.73 o 
  -3  14   8       10.45       14.63     31.24 o 
  -2  14   8      216.41      193.78     24.93 o 
  -1  14   8      599.20      599.98     36.98 o 
   0  14   8      116.29      105.08     19.05 o 
   1  14   8       49.56       58.60     13.58 o 
   2  14   8      173.83      170.54     42.67 o 
   3  14   8        1.76       -0.42     14.25 o 
   4  14   8       22.39       47.00     17.77 o 
   5  14   8       42.77       46.94     15.04 o 
  -5  15   8       14.18        6.65     15.53 o 
  -4  15   8      144.47      174.54     26.13 o 
  -3  15   8       53.29       31.28     23.24 o 
  -2  15   8       14.58       -6.85     17.46 o 
  -1  15   8        0.43      -11.66     12.10 o 
   0  15   8      922.63      975.15     45.22 o 
   1  15   8       37.69       34.87     12.09 o 
   2  15   8        0.08       -5.21     13.36 o 
   3  15   8      236.42      244.65     44.91 o 
   4  15   8       46.95       23.16     16.71 o 
   5  15   8        0.13      -13.55     13.52 o 
  -5  16   8       37.54       51.57     23.43 o 
  -4  16   8      215.75      265.62     31.17 o 
  -3  16   8        0.60        5.70     28.60 o 
  -2  16   8       31.41       34.13     16.12 o 
  -1  16   8        0.26      -14.09     19.08 o 
   0  16   8      157.96      119.38     38.46 o 
   1  16   8      447.60      446.55     33.15 o 
   2  16   8      174.22      137.13     21.80 o 
   3  16   8       89.27      118.45     25.09 o 
   4  16   8        2.88       -8.33     26.78 o 
   5  16   8       15.71        9.95     16.58 o 
  -5  17   8       31.68       39.39     20.18 o 
  -4  17   8        3.55        9.85     14.98 o 
  -3  17   8       35.58       15.71     23.61 o 
  -2  17   8       65.52      126.93     44.40 o 
  -1  17   8       40.74        4.99     23.56 o 
   0  17   8        2.41       -2.33     18.38 o 
   1  17   8      580.65      649.32     39.13 o 
   2  17   8      538.14      561.82     66.47 o 
   3  17   8       17.26       11.77     16.02 o 
   4  17   8       17.12       29.77     25.38 o 
  -4  18   8       40.81       37.32     26.37 o 
  -3  18   8       16.75       25.74     18.65 o 
  -2  18   8      226.34      206.83     42.08 o 
  -1  18   8       69.69       76.83     20.24 o 
   0  18   8      184.01      137.72     22.96 o 
   1  18   8       49.66       41.98     17.66 o 
   2  18   8      154.55      146.52     23.37 o 
   3  18   8      106.81      108.48     22.39 o 
   4  18   8       12.78       23.87     24.05 o 
  -4  19   8       48.15       44.94     20.86 o 
  -3  19   8        4.68       20.79     17.59 o 
  -2  19   8        0.54      -20.82     13.88 o 
  -1  19   8        9.14       23.14     17.00 o 
   0  19   8        9.79       22.43     16.45 o 
   1  19   8        0.18      -12.76     14.94 o 
   2  19   8      118.37      156.01     34.30 o 
   3  19   8       56.12       83.37     29.12 o 
  -3  20   8       24.98       28.52     18.00 o 
  -2  20   8       24.35       28.21     18.44 o 
  -1  20   8       92.42      115.45     23.45 o 
   0  20   8      129.61      115.44     22.58 o 
   1  20   8       52.65       63.00     20.26 o 
   2  20   8      188.30      250.25     39.99 o 
  -2  21   8        0.87      -16.03     14.75 o 
  -1  21   8       95.86      116.24     29.86 o 
   0  21   8       19.61       38.66     19.16 o 
   1  21   8       21.08        8.38     17.04 o 
  -1  22   8       51.77       52.89     21.26 o 
   0  22   8       25.66       -7.62     17.01 o 
   1  22   8       48.78       26.87     18.59 o 
  -7   0   9        0.04        0.54     21.35 o 
  -5   0   9      329.13      334.55     28.60 o 
  -3   0   9      179.51      198.09     31.68 o 
  -1   0   9       45.49       43.74     24.41 o 
   1   0   9      235.02      224.69     39.34 o 
   3   0   9       10.45       41.76     24.33 o 
   5   0   9        5.51       38.41     25.67 o 
  -7   1   9       13.72       23.40     17.06 o 
  -6   1   9        1.89       16.20     11.69 o 
  -5   1   9       23.00       39.24     12.20 o 
  -4   1   9      117.62       88.67     14.07 o 
  -3   1   9        2.56        1.33     12.95 o 
  -2   1   9      144.86       87.91     20.30 o 
  -1   1   9       61.80      100.59     19.23 o 
   0   1   9        0.90       13.17     15.91 o 
   1   1   9        3.22        8.33     10.41 o 
   2   1   9        1.50        3.34     15.40 o 
   3   1   9      298.52      301.51     89.29 o 
   4   1   9     3031.98     2902.97     90.93 o 
   5   1   9        9.70       20.10     16.16 o 
   6   1   9       66.35       27.86     17.95 o 
  -7   2   9        1.78       19.84     16.21 o 
  -6   2   9       10.98       19.81     15.48 o 
  -5   2   9        0.04       -1.95     30.38 o 
  -4   2   9      191.05      158.68     17.20 o 
  -3   2   9      250.06      258.10     20.16 o 
  -2   2   9        0.25        0.99     12.18 o 
  -1   2   9        8.83       -2.90      9.52 o 
   0   2   9        0.59        6.41     10.10 o 
   1   2   9        0.16        5.99     10.48 o 
   2   2   9      884.31      882.58     55.25 o 
   3   2   9       35.19       19.99     15.58 o 
   4   2   9      104.81      114.58     21.86 o 
   5   2   9       32.15       25.28     24.89 o 
   6   2   9      212.21      218.85     29.37 o 
  -7   3   9       59.73       75.33     19.82 o 
  -6   3   9        0.62       -7.45     14.29 o 
  -5   3   9       89.87       53.27     36.77 o 
  -4   3   9      231.81      221.86     29.32 o 
  -3   3   9       29.54       29.33     14.76 o 
  -2   3   9      252.10      245.98     24.19 o 
  -1   3   9      117.20      145.54     16.69 o 
   0   3   9      187.58      218.68     19.40 o 
   1   3   9       23.72       23.15     14.25 o 
   2   3   9     1737.50     1997.57    183.89 o 
   3   3   9       55.61       61.34     24.10 o 
   4   3   9      203.04      233.94     29.01 o 
   5   3   9       35.24       40.33     18.72 o 
   6   3   9      171.20      165.95     27.19 o 
  -7   4   9        0.04       -0.74     15.30 o 
  -6   4   9       50.63       50.37     17.57 o 
  -5   4   9       22.31       17.61     13.59 o 
  -4   4   9      174.79      142.47     17.05 o 
  -3   4   9       22.43       12.93     10.34 o 
  -2   4   9       15.14       27.39     11.06 o 
  -1   4   9       18.64       35.85     21.13 o 
   0   4   9        6.14       -0.63     12.67 o 
   1   4   9       82.58       52.64     12.81 o 
   2   4   9     1575.07     1716.27     63.01 o 
   3   4   9       31.95       44.07     17.97 o 
   4   4   9      118.96      117.65     23.33 o 
   5   4   9        0.00       24.54     16.12 o 
   6   4   9      528.43      578.29     43.29 o 
  -6   5   9      148.61      157.19     24.02 o 
  -5   5   9      161.99      200.81     24.98 o 
  -4   5   9        0.41      -14.46      9.64 o 
  -3   5   9       86.31       91.50     14.70 o 
  -2   5   9        0.25        1.73     13.97 o 
  -1   5   9       27.43       25.45     11.36 o 
   0   5   9      127.60      134.76     16.67 o 
   1   5   9      143.27      119.68     15.63 o 
   2   5   9     1842.41     1916.70     67.61 o 
   3   5   9       46.32       52.38     17.97 o 
   4   5   9      155.05      164.74     47.84 o 
   5   5   9        1.64      -23.34     20.28 o 
   6   5   9       89.86       93.63     22.37 o 
  -6   6   9      294.82      316.11     32.12 o 
  -5   6   9        0.57        3.65     12.95 o 
  -4   6   9       37.08       71.40     16.95 o 
  -3   6   9       10.88       14.93     10.58 o 
  -2   6   9        4.54       11.72     10.45 o 
  -1   6   9       15.41        4.30     10.30 o 
   0   6   9     1599.80     1574.40     46.11 o 
   1   6   9       64.87       70.87     13.48 o 
   2   6   9      115.43      161.60     23.05 o 
   3   6   9       63.53       96.43     20.33 o 
   4   6   9        0.27       -7.95     14.39 o 
   5   6   9       13.66        6.77     15.84 o 
   6   6   9        1.10        4.77     15.23 o 
  -6   7   9       88.65       56.39     18.61 o 
  -5   7   9       21.01        1.98     14.42 o 
  -4   7   9       59.12       51.99     37.53 o 
  -3   7   9      217.79      199.70     24.41 o 
  -2   7   9      260.09      305.70     22.16 o 
  -1   7   9       87.24       96.95     14.86 o 
   0   7   9     1598.70     1386.84     85.91 o 
   1   7   9       17.82       21.64     11.08 o 
   2   7   9      186.26      207.37     26.35 o 
   3   7   9        6.30        6.60     14.50 o 
   4   7   9        9.07       23.92     16.74 o 
   5   7   9        1.44        8.23     17.22 o 
   6   7   9        6.83        3.69     16.91 o 
  -6   8   9       33.19       24.64     17.42 o 
  -5   8   9       42.79       13.50     15.95 o 
  -4   8   9       65.33       72.08     18.13 o 
  -3   8   9        8.58      -11.41     15.75 o 
  -2   8   9       69.27       84.62     14.59 o 
  -1   8   9       35.66       15.50     10.93 o 
   0   8   9      398.19      385.69     23.69 o 
   1   8   9       31.87       19.23     11.59 o 
   2   8   9        0.27       20.17     15.70 o 
   3   8   9       56.07       47.41     17.70 o 
   4   8   9       86.04       90.84     21.58 o 
   5   8   9       32.46       38.29     30.83 o 
   6   8   9       11.32       12.32     18.08 o 
  -6   9   9        8.82        6.91     17.05 o 
  -5   9   9      149.97      173.24     26.19 o 
  -4   9   9       10.16       11.95     12.95 o 
  -3   9   9       89.74       90.34     19.83 o 
  -2   9   9      129.20      134.64     21.74 o 
  -1   9   9      574.99      603.39     36.42 o 
   0   9   9      183.31      165.53     17.73 o 
   1   9   9      330.18      378.20     24.71 o 
   2   9   9      115.50      133.73     22.70 o 
   3   9   9       36.94       12.68     33.39 o 
   4   9   9       86.19      100.33     21.85 o 
   5   9   9      145.59      218.73     84.45 o 
  -6  10   9       60.82       69.17     21.20 o 
  -5  10   9        8.93        3.94     15.09 o 
  -4  10   9       32.70       28.87     15.35 o 
  -3  10   9       56.33       66.31     18.47 o 
  -2  10   9      337.99      340.92     30.97 o 
  -1  10   9       31.91        8.74     13.61 o 
   0  10   9       40.71       38.56     12.41 o 
   1  10   9       18.08       24.29     11.96 o 
   2  10   9        0.65       -8.86     13.46 o 
   3  10   9       30.78       43.04     34.05 o 
   4  10   9       42.07       23.15     23.67 o 
   5  10   9       36.13       64.15     20.52 o 
  -6  11   9       15.40        8.05     17.23 o 
  -5  11   9        0.00       15.79     19.38 o 
  -4  11   9       12.74        6.92     13.57 o 
  -3  11   9       43.87       64.87     18.30 o 
  -2  11   9      273.75      271.48     27.69 o 
  -1  11   9        0.68       15.80     13.15 o 
   0  11   9       53.02       46.50     12.87 o 
   1  11   9        0.68        1.24     10.63 o 
   2  11   9       10.08        2.35     14.33 o 
   3  11   9        1.92        3.09     15.04 o 
   4  11   9      240.10      238.25     28.42 o 
   5  11   9       76.52       90.91     21.56 o 
  -5  12   9       17.40       33.97     25.63 o 
  -4  12   9       55.37       67.31     19.21 o 
  -3  12   9        2.41        2.88     13.38 o 
  -2  12   9       31.60       17.17     14.51 o 
  -1  12   9       11.67       18.19     14.19 o 
   0  12   9        0.83       -8.47     10.12 o 
   1  12   9        0.01      -14.07     10.16 o 
   2  12   9        0.08       26.95     17.04 o 
   3  12   9       20.70       30.00     17.59 o 
   4  12   9       39.22       35.10     18.44 o 
   5  12   9        0.80       14.63     17.13 o 
  -5  13   9       27.29       16.55     18.38 o 
  -4  13   9        0.60      -19.18     14.47 o 
  -3  13   9       14.18       18.70     20.75 o 
  -2  13   9       79.59       55.78     17.87 o 
  -1  13   9        1.16        7.49     22.44 o 
   0  13   9        0.18       18.91     11.52 o 
   1  13   9        9.13       12.96     11.75 o 
   2  13   9       32.85       10.93     15.44 o 
   3  13   9       17.43       -7.58     13.55 o 
   4  13   9        3.55       13.35     16.39 o 
   5  13   9        4.39       17.99     23.04 o 
  -5  14   9       11.19       -8.44     16.46 o 
  -4  14   9       47.33       66.83     21.22 o 
  -3  14   9       20.58       42.90     17.21 o 
  -2  14   9        3.12       -1.49     19.94 o 
  -1  14   9      187.22      225.38     26.94 o 
   0  14   9       53.67       67.00     18.59 o 
   1  14   9       24.26       17.51     12.17 o 
   2  14   9       32.32       24.44     16.48 o 
   3  14   9       11.12       13.49     19.85 o 
   4  14   9       11.63       30.16     16.74 o 
  -4  15   9        2.34      -12.09     16.04 o 
  -3  15   9      160.74      125.67     24.05 o 
  -2  15   9        1.20       -1.48     14.09 o 
  -1  15   9      106.81       71.71     18.39 o 
   0  15   9      140.90      145.31     22.57 o 
   1  15   9        2.47       -6.75     10.66 o 
   2  15   9      296.53      345.35     37.85 o 
   3  15   9       61.13       80.67     21.54 o 
   4  15   9        1.11       -4.10     18.54 o 
  -4  16   9        5.57       18.06     16.65 o 
  -3  16   9       12.71      -21.95     14.64 o 
  -2  16   9       75.41       42.67     17.80 o 
  -1  16   9       41.08       30.69     17.33 o 
   0  16   9      109.57       67.37     19.20 o 
   1  16   9      111.30      105.67     42.85 o 
   2  16   9       43.63       29.38     16.78 o 
   3  16   9       21.47       36.11     18.10 o 
   4  16   9       10.42       -0.31     16.28 o 
  -4  17   9       10.17        6.86     29.72 o 
  -3  17   9        9.88       -6.27     30.78 o 
  -2  17   9        0.00       -2.23     15.67 o 
  -1  17   9        1.09      -13.23     13.74 o 
   0  17   9      114.78       94.97     31.44 o 
   1  17   9       12.64      -10.10     16.11 o 
   2  17   9      168.72      193.43     26.01 o 
   3  17   9       18.54       28.83     17.75 o 
  -3  18   9        1.28       -5.64     17.49 o 
  -2  18   9        2.11      -11.52     15.08 o 
  -1  18   9       12.10       -2.07     14.86 o 
   0  18   9      133.68       93.02     21.20 o 
   1  18   9      120.21       92.49     24.89 o 
   2  18   9       51.66       45.25     26.64 o 
   3  18   9        0.30        4.32     17.03 o 
  -2  19   9      138.67      154.65     27.33 o 
  -1  19   9      122.60      145.35     26.21 o 
   0  19   9       10.76      -10.18     15.81 o 
   1  19   9       16.88       22.58     17.61 o 
   2  19   9      110.07       96.83     31.32 o 
  -1  20   9       18.91       -2.56     17.66 o 
   0  20   9       21.75      -14.07     16.46 o 
   1  20   9        4.68      -14.90     27.45 o 
  -6   0  10        8.80      -21.67     14.83 o 
  -4   0  10      142.16      121.24     29.77 o 
  -2   0  10      627.42      571.16     52.19 o 
   0   0  10        6.76       14.43     23.65 o 
   2   0  10       19.90       17.13     24.08 o 
   4   0  10      725.54      782.56     67.89 o 
  -6   1  10        9.50       16.43     14.18 o 
  -5   1  10       70.17       75.07     18.84 o 
  -4   1  10       70.10       62.18     13.49 o 
  -3   1  10       12.16       -4.56      9.57 o 
  -2   1  10        0.43       13.45     10.95 o 
  -1   1  10       92.02       76.52     14.51 o 
   0   1  10       29.03       28.01     11.50 o 
   1   1  10       43.35       68.44     13.21 o 
   2   1  10       25.66       13.84     16.04 o 
   3   1  10       30.85       39.55     30.56 o 
   4   1  10        8.68       -0.28     15.83 o 
   5   1  10       42.76       29.53     18.97 o 
  -6   2  10       14.47        4.98     15.60 o 
  -5   2  10       17.39       20.92     14.93 o 
  -4   2  10      211.29      205.78     20.24 o 
  -3   2  10       30.32       41.11     11.79 o 
  -2   2  10      303.28      263.55     21.74 o 
  -1   2  10       43.81       28.37     19.44 o 
   0   2  10      212.45      199.50     19.61 o 
   1   2  10       92.98      100.81     15.24 o 
   2   2  10        0.01       -5.66     16.25 o 
   3   2  10       25.70       18.30     16.50 o 
   4   2  10      531.73      605.00     60.96 o 
   5   2  10       23.82       44.51     20.20 o 
  -6   3  10        0.22       10.58     15.39 o 
  -5   3  10        2.61       -6.37     12.73 o 
  -4   3  10       13.37       -9.23     10.15 o 
  -3   3  10       60.81       57.03     13.91 o 
  -2   3  10      275.97      256.43     24.84 o 
  -1   3  10       25.00       21.28     13.70 o 
   0   3  10      712.41      635.77     30.36 o 
   1   3  10      279.04      337.06     23.59 o 
   2   3  10      373.81      395.16     54.41 o 
   3   3  10       31.64       37.92     19.08 o 
   4   3  10       51.78       77.08     21.79 o 
   5   3  10       53.38       18.74     18.42 o 
  -6   4  10       53.80       25.49     16.66 o 
  -5   4  10        5.84       -7.77     15.73 o 
  -4   4  10        1.29       12.92     13.44 o 
  -3   4  10       18.15       17.19     11.95 o 
  -2   4  10       24.02       33.21     12.47 o 
  -1   4  10      116.12      134.33     24.25 o 
   0   4  10      267.89      209.37     20.25 o 
   1   4  10        1.45       -3.98     12.63 o 
   2   4  10       64.10       75.61     20.64 o 
   3   4  10        1.29       -6.33     16.09 o 
   4   4  10        8.82       -0.28     17.23 o 
   5   4  10        0.20        2.04     16.15 o 
  -6   5  10       79.99       94.97     27.03 o 
  -5   5  10      133.66      128.97     22.82 o 
  -4   5  10       57.40       45.52     17.46 o 
  -3   5  10       69.80       80.97     15.12 o 
  -2   5  10       99.35       90.81     15.73 o 
  -1   5  10       23.85       22.22     12.35 o 
   0   5  10        1.77       -8.62      9.90 o 
   1   5  10      136.18      137.78     17.39 o 
   2   5  10        2.49       17.20     16.94 o 
   3   5  10       44.56       41.63     19.90 o 
   4   5  10       11.29        5.13     17.56 o 
   5   5  10       20.61       44.42     18.78 o 
  -6   6  10        0.13      -12.29     15.65 o 
  -5   6  10        0.19        0.58     12.98 o 
  -4   6  10        0.01      -18.06     12.04 o 
  -3   6  10       64.45       59.21     17.84 o 
  -2   6  10       11.76       22.34     11.81 o 
  -1   6  10        0.91        8.17     11.00 o 
   0   6  10      434.14      412.55     26.23 o 
   1   6  10       90.78       84.07     21.24 o 
   2   6  10      332.76      395.23     34.62 o 
   3   6  10       20.27       24.38     33.75 o 
   4   6  10      126.57      101.90     30.26 o 
   5   6  10        1.81       -1.98     15.91 o 
  -5   7  10      108.44       90.90     21.50 o 
  -4   7  10       14.08        0.64     13.52 o 
  -3   7  10       63.60       50.09     17.98 o 
  -2   7  10        9.89        6.20     11.42 o 
  -1   7  10       19.76       39.35     13.16 o 
   0   7  10       44.02       34.27     12.96 o 
   1   7  10       16.89       17.86     11.47 o 
   2   7  10      228.61      251.73     29.97 o 
   3   7  10       37.78       83.84     46.63 o 
   4   7  10       15.54       23.41     18.05 o 
   5   7  10       13.65       16.80     17.15 o 
  -5   8  10        0.03        1.67     15.26 o 
  -4   8  10        9.76       14.01     15.29 o 
  -3   8  10      112.67       86.30     19.87 o 
  -2   8  10        0.30       -1.97     12.58 o 
  -1   8  10       24.88        4.08     11.32 o 
   0   8  10        4.61        3.37     11.12 o 
   1   8  10      148.76      135.94     17.51 o 
   2   8  10       53.85       29.60     29.50 o 
   3   8  10       59.00       58.44     20.40 o 
   4   8  10       35.43       57.38     21.48 o 
   5   8  10       14.81       -2.83     22.53 o 
  -5   9  10        2.53      -12.30     14.16 o 
  -4   9  10       24.49       27.93     18.01 o 
  -3   9  10        1.16      -12.52     13.33 o 
  -2   9  10      143.69       86.85     20.81 o 
  -1   9  10       25.45       26.18     12.93 o 
   0   9  10       48.64       30.50     12.98 o 
   1   9  10      130.88      150.39     33.07 o 
   2   9  10        3.17        3.57     15.84 o 
   3   9  10        2.93        6.64     15.91 o 
   4   9  10      134.73      151.88     28.35 o 
   5   9  10       68.85       78.62     28.04 o 
  -5  10  10       13.07        8.98     30.45 o 
  -4  10  10       15.08       14.76     15.39 o 
  -3  10  10      115.95      131.67     23.54 o 
  -2  10  10       31.00       33.44     16.63 o 
  -1  10  10       84.59       73.70     16.75 o 
   0  10  10       32.22       45.57     13.71 o 
   1  10  10       44.71       54.71     14.71 o 
   2  10  10        7.31       14.27     16.91 o 
   3  10  10       82.37      112.34     23.45 o 
   4  10  10        3.98       21.17     16.18 o 
  -5  11  10       53.70       50.04     20.09 o 
  -4  11  10       63.23       60.64     19.68 o 
  -3  11  10       74.17       61.14     19.66 o 
  -2  11  10       76.87       67.59     19.31 o 
  -1  11  10       33.35       40.20     17.15 o 
   0  11  10       89.97      110.31     18.80 o 
   1  11  10       80.17       55.60     15.08 o 
   2  11  10       46.91       65.57     41.00 o 
   3  11  10        4.95       -5.67     16.38 o 
   4  11  10        1.96      -11.99     20.75 o 
  -4  12  10       32.74       69.48     21.16 o 
  -3  12  10        1.52       18.05     17.00 o 
  -2  12  10       50.45       77.27     20.18 o 
  -1  12  10       65.05       29.30     21.13 o 
   0  12  10       39.81       47.76     14.28 o 
   1  12  10       57.05       57.82     18.91 o 
   2  12  10        5.18        6.12     16.47 o 
   3  12  10        2.15       -0.57     16.46 o 
   4  12  10        3.04        6.51     29.63 o 
  -4  13  10        1.80       16.04     17.70 o 
  -3  13  10       25.70       28.08     17.43 o 
  -2  13  10        1.12       18.50     15.94 o 
  -1  13  10       77.97       75.64     35.80 o 
   0  13  10       43.63       40.08     16.47 o 
   1  13  10        8.16       29.63     17.44 o 
   2  13  10       29.28       35.53     21.40 o 
   3  13  10      165.76      216.42     28.89 o 
  -4  14  10      111.30       89.23     25.97 o 
  -3  14  10        5.24       -5.52     15.17 o 
  -2  14  10        0.20      -17.77     14.56 o 
  -1  14  10      128.09      123.63     23.22 o 
   0  14  10       15.36        1.41     15.16 o 
   1  14  10        1.28       10.70     15.95 o 
   2  14  10        0.70      -12.94     38.39 o 
   3  14  10        0.95       -8.19     16.28 o 
  -3  15  10       25.61        1.55     16.88 o 
  -2  15  10       26.58       22.06     18.04 o 
  -1  15  10       13.82       27.38     18.00 o 
   0  15  10       33.07       32.64     22.25 o 
   1  15  10        5.52       31.78     25.45 o 
   2  15  10       53.42       81.56     21.28 o 
   3  15  10       16.87       21.84     18.53 o 
  -3  16  10       30.66       41.33     20.56 o 
  -2  16  10       12.20        7.18     16.73 o 
  -1  16  10        0.64       -6.05     16.76 o 
   0  16  10       37.18       34.78     18.29 o 
   1  16  10        1.50       11.05     22.39 o 
   2  16  10       14.83       24.65     17.46 o 
  -2  17  10      110.52       69.95     38.61 o 
  -1  17  10       14.81       23.00     18.91 o 
   0  17  10       13.15      -21.19     14.12 o 
   1  17  10       12.18       12.85     24.84 o 
  -1  18  10        8.19      -12.92     20.93 o 
   0  18  10       52.18        5.65     18.44 o 
  -5   0  11        0.00       16.69     14.74 o 
  -3   0  11       17.00       35.49     14.36 o 
  -1   0  11        8.15       -0.65     12.94 o 
   1   0  11        0.91      -11.88     23.18 o 
   3   0  11       83.48       89.49     31.53 o 
  -5   1  11        1.78       -0.84     10.39 o 
  -4   1  11       80.92       49.84     14.41 o 
  -3   1  11        0.91       11.30     12.06 o 
  -2   1  11       55.87       53.68     14.09 o 
  -1   1  11        7.91        2.77     14.66 o 
   0   1  11       24.97       23.24     12.56 o 
   1   1  11        0.53      -14.45     16.39 o 
   2   1  11        6.34       11.88     18.57 o 
   3   1  11        1.09       14.08     17.45 o 
   4   1  11       84.51       97.67     24.62 o 
  -5   2  11        0.47        8.38     14.51 o 
  -4   2  11       27.01        9.44     13.58 o 
  -3   2  11        6.64        4.26     10.93 o 
  -2   2  11      238.30      225.24     21.94 o 
  -1   2  11       73.15       95.85     16.62 o 
   0   2  11       14.11        3.89     11.67 o 
   1   2  11       63.10       42.84     19.45 o 
   2   2  11       28.55       45.46     19.44 o 
   3   2  11       59.42      106.67     24.08 o 
   4   2  11       15.72      -10.49     16.86 o 
  -5   3  11        5.88       29.08     20.97 o 
  -4   3  11       67.48       33.78     16.18 o 
  -3   3  11        0.89      -11.72     10.29 o 
  -2   3  11        0.01       -9.39     10.19 o 
  -1   3  11       75.69       76.32     15.71 o 
   0   3  11        2.98      -12.74     11.78 o 
   1   3  11       38.70       44.81     20.37 o 
   2   3  11       11.78       36.29     21.24 o 
   3   3  11       11.71        6.58     17.39 o 
   4   3  11        5.48       21.15     27.65 o 
  -5   4  11        4.08       -6.01     14.58 o 
  -4   4  11       48.96       29.81     16.79 o 
  -3   4  11        0.12       10.52     19.97 o 
  -2   4  11       60.67       31.45     13.45 o 
  -1   4  11       36.30       64.84     18.40 o 
   0   4  11      154.69      174.45     30.38 o 
   1   4  11       15.29       -4.60     16.33 o 
   2   4  11        4.02       -5.85     16.81 o 
   3   4  11      113.93      122.93     24.92 o 
   4   4  11       34.03       43.63     30.94 o 
  -5   5  11        0.36       15.80     15.63 o 
  -4   5  11        0.74       -9.28     15.32 o 
  -3   5  11       26.28       27.77     16.79 o 
  -2   5  11       15.48       32.48     13.68 o 
  -1   5  11        0.19       -5.37     11.25 o 
   0   5  11       33.92       10.84     13.22 o 
   1   5  11        6.02        1.19     18.81 o 
   2   5  11        0.07       13.41     16.89 o 
   3   5  11      174.86      217.39     41.85 o 
   4   5  11       29.31       46.81     20.52 o 
  -4   6  11      120.62      114.42     22.45 o 
  -3   6  11        5.75       -5.25     13.75 o 
  -2   6  11        2.17      -11.02     10.70 o 
  -1   6  11       12.06       18.29     12.77 o 
   0   6  11      334.84      344.66     26.06 o 
   1   6  11        0.71       -7.06     16.52 o 
   2   6  11        3.67        7.85     18.77 o 
   3   6  11       33.46       30.03     19.34 o 
   4   6  11        0.46        3.39     17.84 o 
  -4   7  11       25.16       -5.69     18.61 o 
  -3   7  11        2.63       17.83     14.84 o 
  -2   7  11       23.61       32.73     13.83 o 
  -1   7  11       73.50       95.67     29.50 o 
   0   7  11        3.17       -4.89     11.18 o 
   1   7  11        1.24      -16.77     15.57 o 
   2   7  11       86.07       52.96     36.39 o 
   3   7  11       75.24       87.47     22.63 o 
   4   7  11        4.85      -14.98     17.44 o 
  -4   8  11        1.00      -10.20     15.18 o 
  -3   8  11       84.68      119.66     23.21 o 
  -2   8  11       54.34       53.97     18.88 o 
  -1   8  11       38.13       37.19     14.19 o 
   0   8  11       14.88       20.13     13.27 o 
   1   8  11      111.61      126.24     26.31 o 
   2   8  11      141.88      138.37     33.19 o 
   3   8  11        8.32       22.98     18.38 o 
  -4   9  11       14.92       22.35     17.14 o 
  -3   9  11       66.47       76.78     26.96 o 
  -2   9  11       44.38       19.30     16.18 o 
  -1   9  11       60.51       66.41     16.03 o 
   0   9  11        3.26      -15.63     11.64 o 
   1   9  11      207.86      230.11     29.37 o 
   2   9  11      105.66      120.95     25.00 o 
   3   9  11        6.95       14.37     18.12 o 
  -4  10  11       15.79       -7.29     15.84 o 
  -3  10  11        2.79       15.67     16.81 o 
  -2  10  11      103.56      116.72     23.06 o 
  -1  10  11       19.09       29.96     16.82 o 
   0  10  11       49.36       35.90     14.95 o 
   1  10  11        5.47       20.27     18.59 o 
   2  10  11        7.35        5.04     17.79 o 
   3  10  11       33.96       46.47     20.36 o 
  -3  11  11        4.40      -13.28     15.07 o 
  -2  11  11       10.27      -12.56     14.47 o 
  -1  11  11       22.67        6.54     23.24 o 
   0  11  11      137.49       92.54     17.66 o 
   1  11  11        5.94        2.67     23.70 o 
   2  11  11        1.85        1.41     15.51 o 
   3  11  11        0.22       -6.15     16.58 o 
  -3  12  11       18.55       -9.77     16.82 o 
  -2  12  11        1.22       -9.39     14.90 o 
  -1  12  11       47.74       56.63     19.98 o 
   0  12  11       12.96        1.79     16.00 o 
   1  12  11       17.25       -6.35     16.01 o 
   2  12  11        0.05        6.72     17.24 o 
  -2  13  11        7.29       -7.17     18.29 o 
  -1  13  11        0.01      -21.55     14.36 o 
   0  13  11        1.58       -8.18     15.42 o 
   1  13  11        2.99       43.92     24.82 o 
   2  13  11       61.98      117.71     24.80 o 
  -2  14  11       42.61       42.08     19.84 o 
  -1  14  11        0.52       14.50     16.34 o 
   0  14  11        8.52      -20.64     31.37 o 
   1  14  11        7.97       16.88     27.39 o 
  -2   0  12       37.18       29.67     16.64 o 
   0   0  12       25.94       36.44     21.17 o 
   2   0  12      273.56      296.11     49.57 o 
  -3   1  12        0.00        2.12     12.28 o 
  -2   1  12       64.56       50.77     12.38 o 
  -1   1  12       96.66       81.34     16.20 o 
   0   1  12       15.21       19.35     10.02 o 
   1   1  12       72.40       72.72     23.27 o 
   2   1  12        0.10      -24.27     16.39 o 
   3   1  12        4.11       -5.19     17.31 o 
  -3   2  12       81.63       58.29     16.16 o 
  -2   2  12       53.90       65.85     22.55 o 
  -1   2  12        4.50        1.38     11.78 o 
   0   2  12       18.50       15.54     13.03 o 
   1   2  12       17.90       43.11     21.50 o 
   2   2  12       14.39       39.25     27.20 o 
   3   2  12       14.87        1.39     19.40 o 
  -3   3  12        4.06       -5.52     12.24 o 
  -2   3  12       67.97       38.57     19.78 o 
  -1   3  12       14.41        7.19     12.74 o 
   0   3  12        1.94        3.58     12.03 o 
   1   3  12        4.71       -7.02     18.20 o 
   2   3  12        6.68       11.09     18.73 o 
   3   3  12       21.68        9.69     25.94 o 
  -3   4  12       11.47       24.25     16.51 o 
  -2   4  12        8.53       10.68     24.67 o 
  -1   4  12       58.84       50.87     17.69 o 
   0   4  12       17.39       15.52     13.25 o 
   1   4  12        8.00      -17.70     16.28 o 
   2   4  12       63.57       95.63     24.21 o 
  -3   5  12        0.13       13.83     16.65 o 
  -2   5  12        0.17        2.16     13.03 o 
  -1   5  12        0.36       -7.76     11.94 o 
   0   5  12       78.12       80.07     17.74 o 
   1   5  12       21.36        6.65     22.28 o 
   2   5  12        5.41       13.22     19.13 o 
  -3   6  12       19.20       13.65     17.75 o 
  -2   6  12        2.12       31.54     14.90 o 
  -1   6  12       72.25       70.62     18.17 o 
   0   6  12       14.82        0.23     13.12 o 
   1   6  12        1.54       -5.29     27.18 o 
   2   6  12        6.17       -4.68     17.70 o 
  -2   7  12       19.35       -3.10     16.47 o 
  -1   7  12        1.69       10.12     13.79 o 
   0   7  12      168.63      155.10     21.24 o 
   1   7  12       15.59       24.90     31.23 o 
   2   7  12        3.46       11.92     19.73 o 
  -2   8  12       63.26       63.84     20.87 o 
  -1   8  12       28.00       25.80     15.99 o 
   0   8  12        5.82      -10.04     12.49 o 
   1   8  12       58.27       61.79     21.77 o 
  -2   9  12      128.65      168.47     27.92 o 
  -1   9  12        1.35      -33.31     22.21 o 
   0   9  12       16.32      -12.01     12.83 o 
   1   9  12        0.54       10.34     18.36 o 
  -1  10  12        1.24      -20.48     16.06 o 
   0  10  12        7.74       15.33     14.16 o 
                                                 
